# Supplementary material for: Rediscovery and phylogenetic relationships of the scolopendromorph centipede Mimops orientalis Kraepelin, 1903 (Chilopoda): a monotypic species of Mimopidae endemic to China, for more than one century
Source: Zookeys. 2020 May 12;932:75–91. doi: 10.3897/zookeys.932.51461 (PMC7239954; doi:10.3897/zookeys.932.51461)
Supplement: XML Treatment for Mimops orientalis [file zookeys.932.51461-treatment1.xml]

<!DOCTYPE tp:taxon-treatment
  PUBLIC "-//TaxonX//DTD Taxonomic Treatment Publishing DTD v0 20100105//EN" "tax-treatment-NSO.dtd">
<tp:taxon-treatment xmlns:tp="http://www.plazi.org/taxpub"><tp:treatment-meta><kwd-group><label>Taxon classification</label><kwd><named-content xmlns:xlink="http://www.w3.org/1999/xlink" content-type="kingdom">Animalia</named-content></kwd><kwd><named-content xmlns:xlink="http://www.w3.org/1999/xlink" content-type="order">Scolopendromorpha</named-content></kwd><kwd><named-content xmlns:xlink="http://www.w3.org/1999/xlink" content-type="family">Cryptopidae</named-content></kwd></kwd-group><mixed-citation publication-type="journal"><person-group><name><surname>Jiang</surname><given-names>Chao</given-names></name><name><surname>Bai</surname><given-names>Yunjun</given-names></name><name><surname>Shi</surname><given-names>Mengxuan</given-names></name><name><surname>Liu</surname><given-names>Juan</given-names></name></person-group><article-title>Rediscovery and phylogenetic relationships of the scolopendromorph centipede <italic><tp:taxon-name><tp:taxon-name-part taxon-name-part-type="genus" reg="Mimops">Mimops</tp:taxon-name-part> <tp:taxon-name-part taxon-name-part-type="species" reg="orientalis">orientalis</tp:taxon-name-part></tp:taxon-name></italic> Kraepelin, 1903 (<tp:taxon-name><tp:taxon-name-part taxon-name-part-type="class">Chilopoda</tp:taxon-name-part></tp:taxon-name>): a monotypic species of <tp:taxon-name><tp:taxon-name-part taxon-name-part-type="family">Mimopidae</tp:taxon-name-part></tp:taxon-name> endemic to China, for more than one century</article-title><source>Zookeys</source><day>12</day><month>5</month><year>2020</year><volume>932</volume><fpage>75</fpage><lpage>91</lpage><pub-id pub-id-type="doi">10.3897/zookeys.932.51461</pub-id></mixed-citation></tp:treatment-meta><tp:nomenclature><tp:taxon-name><object-id xmlns:xlink="http://www.w3.org/1999/xlink" content-type="arpha" xlink:type="simple">365808A8-499B-568A-B375-15EFAA74A39A</object-id>
            <tp:taxon-name-part taxon-name-part-type="genus" reg="Mimops">Mimops</tp:taxon-name-part>
            <tp:taxon-name-part taxon-name-part-type="species" reg="orientalis">orientalis</tp:taxon-name-part>
          </tp:taxon-name><tp:taxon-authority>Kraepelin, 1903</tp:taxon-authority></tp:nomenclature><tp:treatment-sec sec-type="type material" id="SECID0EFKAC"><title>Type material.</title><p><bold><italic>Holotype</italic></bold>: China, Süd Schensi, August 1903, kept in <named-content xmlns:xlink="http://www.w3.org/1999/xlink" xlink:type="simple" content-type="institution" xlink:href="http://grbio.org/institution/zoologisches-institut-und-zoologisches-museum-universitat-hamburg">Zoologisches Institut und Zoologisches Museum der Universität, Hamburg, Germany</named-content> (<named-content xmlns:xlink="http://www.w3.org/1999/xlink" content-type="dwc:institutional_code" xlink:type="simple">ZMUH</named-content>).</p></tp:treatment-sec><tp:treatment-sec sec-type="type locality" id="SECID0EVKAC"><title>Type locality.</title><p>Shaanxi, China. Perhaps referring to Xi’an, Shaanxi, China.</p></tp:treatment-sec><tp:treatment-sec sec-type="material" id="SECID0E1KAC"><title>Specimens examined.</title><p>Seven <italic><tp:taxon-name><tp:taxon-name-part taxon-name-part-type="genus" reg="Mimops">Mimops</tp:taxon-name-part> <tp:taxon-name-part taxon-name-part-type="species" reg="orientalis">orientalis</tp:taxon-name-part></tp:taxon-name></italic> specimens were collected near a river in the Taiping National Forest Park, Hu county, Shaanxi, China (<named-content xmlns:xlink="http://www.w3.org/1999/xlink" content-type="dwc:verbatimCoordinates" xlink:type="simple"><named-content content-type="geo-json" specific-use="{&#34;type&#34;:&#34;Point&#34;,&#34;coordinates&#34;:[108.690000,33.980000]}" id="NCID0EOLAC" xlink:type="simple">33.98N, 108.69E</named-content></named-content>, 620–640 m alt.), and another <italic><tp:taxon-name><tp:taxon-name-part taxon-name-part-type="genus" reg="Mimops">M.</tp:taxon-name-part> <tp:taxon-name-part taxon-name-part-type="species" reg="orientalis">orientalis</tp:taxon-name-part></tp:taxon-name></italic> were collected in 2019 from Funiushan National Nature Reserve, Luanchuan, Henan, China. <italic><tp:taxon-name><tp:taxon-name-part taxon-name-part-type="genus" reg="Mimops">Mimops</tp:taxon-name-part> <tp:taxon-name-part taxon-name-part-type="species" reg="orientalis">orientalis</tp:taxon-name-part></tp:taxon-name></italic> (<italic>n</italic> = 8). <abbrev xmlns:xlink="http://www.w3.org/1999/xlink" content-type="institution" xlink:title="Institute of Chinese Materia Medica, China Academy of Chinese Medical Sciences, China" id="ABBRID0ELMAC" xlink:type="simple">CMMI</abbrev> 20190714001, adult, under a stone near a river, Longyuwan National Forest Park, Luanchuan, Henan, China, (<named-content xmlns:xlink="http://www.w3.org/1999/xlink" content-type="dwc:verbatimCoordinates" xlink:type="simple"><named-content content-type="geo-json" specific-use="{&#34;type&#34;:&#34;Point&#34;,&#34;coordinates&#34;:[111.775000,33.713000]}" id="NCID0ETMAC" xlink:type="simple">33.713N, 111.775E</named-content></named-content>, 1110 m alt.) collected by Mengxuan Shi, on 14 Jul. 2019. <abbrev xmlns:xlink="http://www.w3.org/1999/xlink" content-type="institution" xlink:title="Institute of Chinese Materia Medica, China Academy of Chinese Medical Sciences, China" id="ABBRID0EYMAC" xlink:type="simple">CMMI</abbrev> 20190908001, adult male, under a stone near a ditch, Taiping National Forest Park, Hu county, Shaanxi, China (<named-content xmlns:xlink="http://www.w3.org/1999/xlink" content-type="dwc:verbatimCoordinates" xlink:type="simple"><named-content content-type="geo-json" specific-use="{&#34;type&#34;:&#34;Point&#34;,&#34;coordinates&#34;:[108.690000,33.980000]}" id="NCID0EANAC" xlink:type="simple">33.98N, 108.69E</named-content></named-content>, 630 m alt.), collected by Chao Jiang, on 08 Sept. 2019. <abbrev xmlns:xlink="http://www.w3.org/1999/xlink" content-type="institution" xlink:title="Institute of Chinese Materia Medica, China Academy of Chinese Medical Sciences, China" id="ABBRID0EFNAC" xlink:type="simple">CMMI</abbrev> 20190908002, juvenile, under a stone in some brushwood, Taiping National Forest Park, Hu county, Shaanxi, China (<named-content xmlns:xlink="http://www.w3.org/1999/xlink" content-type="dwc:verbatimCoordinates" xlink:type="simple"><named-content content-type="geo-json" specific-use="{&#34;type&#34;:&#34;Point&#34;,&#34;coordinates&#34;:[108.690000,33.980000]}" id="NCID0ENNAC" xlink:type="simple">33.98N, 108.69E</named-content></named-content>, 620 m alt.), collected by Chao Jiang, on 08 Sept. 2019. <abbrev xmlns:xlink="http://www.w3.org/1999/xlink" content-type="institution" xlink:title="Institute of Chinese Materia Medica, China Academy of Chinese Medical Sciences, China" id="ABBRID0ESNAC" xlink:type="simple">CMMI</abbrev> 20190908003 and <abbrev xmlns:xlink="http://www.w3.org/1999/xlink" content-type="institution" xlink:title="Institute of Chinese Materia Medica, China Academy of Chinese Medical Sciences, China" id="ABBRID0EXNAC" xlink:type="simple">CMMI</abbrev> 20190908004, juvenile, under stones in grass halfway up a steep hill, Taiping National Forest Park, Hu county, Shaanxi, China (<named-content xmlns:xlink="http://www.w3.org/1999/xlink" content-type="dwc:verbatimCoordinates" xlink:type="simple"><named-content content-type="geo-json" specific-use="{&#34;type&#34;:&#34;Point&#34;,&#34;coordinates&#34;:[108.690000,33.980000]}" id="NCID0E6NAC" xlink:type="simple">33.98N, 108.69E</named-content></named-content>, 640 m alt.), collected by Chao Jiang, on 08 Sept 2019. <abbrev xmlns:xlink="http://www.w3.org/1999/xlink" content-type="institution" xlink:title="Institute of Chinese Materia Medica, China Academy of Chinese Medical Sciences, China" id="ABBRID0EEOAC" xlink:type="simple">CMMI</abbrev> 20190908005, adult, under a trash bin near the road, Taiping National Forest Park, Hu county, Shaanxi, China (<named-content xmlns:xlink="http://www.w3.org/1999/xlink" content-type="dwc:verbatimCoordinates" xlink:type="simple"><named-content content-type="geo-json" specific-use="{&#34;type&#34;:&#34;Point&#34;,&#34;coordinates&#34;:[108.690000,33.980000]}" id="NCID0EMOAC" xlink:type="simple">33.98N, 108.69E</named-content></named-content>, 626 m alt.), collected by Chao Jiang, on 08 Sept. 2019. <abbrev xmlns:xlink="http://www.w3.org/1999/xlink" content-type="institution" xlink:title="Institute of Chinese Materia Medica, China Academy of Chinese Medical Sciences, China" id="ABBRID0EROAC" xlink:type="simple">CMMI</abbrev> 20190908006, subadult, under a stone near the collection site of specimen <abbrev xmlns:xlink="http://www.w3.org/1999/xlink" content-type="institution" xlink:title="Institute of Chinese Materia Medica, China Academy of Chinese Medical Sciences, China" id="ABBRID0EWOAC" xlink:type="simple">CMMI</abbrev> 20190908005, collected by Chao Jiang, on 08 Sept. 2019. <abbrev xmlns:xlink="http://www.w3.org/1999/xlink" content-type="institution" xlink:title="Institute of Chinese Materia Medica, China Academy of Chinese Medical Sciences, China" id="ABBRID0E2OAC" xlink:type="simple">CMMI</abbrev> 20190908007, juvenile, under a stone of brushwood, Taiping National Forest Park, Hu county, Shaanxi, China (<named-content xmlns:xlink="http://www.w3.org/1999/xlink" content-type="dwc:verbatimCoordinates" xlink:type="simple"><named-content content-type="geo-json" specific-use="{&#34;type&#34;:&#34;Point&#34;,&#34;coordinates&#34;:[108.690000,33.980000]}" id="NCID0EDPAC" xlink:type="simple">33.98N, 108.69E</named-content></named-content>, 620 m alt.), collected by Chao Jiang, on 08 Sept 2019.</p></tp:treatment-sec><tp:treatment-sec sec-type="Other specimens for DNA sequencing" id="SECID0EIPAC"><title>Other specimens for DNA sequencing.</title><p><tp:taxon-name><tp:taxon-name-part taxon-name-part-type="family">Plutoniumidae</tp:taxon-name-part></tp:taxon-name>: <italic><tp:taxon-name><tp:taxon-name-part taxon-name-part-type="genus" reg="Theatops">Theatops</tp:taxon-name-part> <tp:taxon-name-part taxon-name-part-type="species" reg="chuanensis">chuanensis</tp:taxon-name-part></tp:taxon-name></italic> Di et al., 2010, <abbrev xmlns:xlink="http://www.w3.org/1999/xlink" content-type="institution" xlink:title="Institute of Chinese Materia Medica, China Academy of Chinese Medical Sciences, China" id="ABBRID0E5PAC" xlink:type="simple">CMMI</abbrev> 20190405013, Tianzishan National Reserve, Zhangjiajie, Hunan province, China. <abbrev xmlns:xlink="http://www.w3.org/1999/xlink" content-type="institution" xlink:title="Institute of Chinese Materia Medica, China Academy of Chinese Medical Sciences, China" id="ABBRID0EEAAE" xlink:type="simple">CMMI</abbrev> 20190606004, Wen county, Longnan, Gansu province, China.</p><p><tp:taxon-name><tp:taxon-name-part taxon-name-part-type="family">Cryptopidae</tp:taxon-name-part></tp:taxon-name>: <italic><tp:taxon-name><tp:taxon-name-part taxon-name-part-type="genus" reg="Cryptops">Cryptops</tp:taxon-name-part></tp:taxon-name></italic> sp., <abbrev xmlns:xlink="http://www.w3.org/1999/xlink" content-type="institution" xlink:title="Institute of Chinese Materia Medica, China Academy of Chinese Medical Sciences, China" id="ABBRID0EXAAE" xlink:type="simple">CMMI</abbrev> 20190413007, Longjin road, Huoshan county, Liu’an, Anhui province, China.</p><p><tp:taxon-name><tp:taxon-name-part taxon-name-part-type="family">Scolopendridae</tp:taxon-name-part></tp:taxon-name>: <italic><tp:taxon-name><tp:taxon-name-part taxon-name-part-type="genus" reg="Scolopendra">Scolopendra</tp:taxon-name-part> <tp:taxon-name-part taxon-name-part-type="species" reg="mutilans">mutilans</tp:taxon-name-part></tp:taxon-name></italic> L. Koch, <abbrev xmlns:xlink="http://www.w3.org/1999/xlink" content-type="institution" xlink:title="Institute of Chinese Materia Medica, China Academy of Chinese Medical Sciences, China" id="ABBRID0EOBAE" xlink:type="simple">CMMI</abbrev> 20190331001, Qianfodong National Forest Park, Duodao distinct, Jinmen, Hubei province, China. <abbrev xmlns:xlink="http://www.w3.org/1999/xlink" content-type="institution" xlink:title="Institute of Chinese Materia Medica, China Academy of Chinese Medical Sciences, China" id="ABBRID0ETBAE" xlink:type="simple">CMMI</abbrev> 20190702006, Xiangshan, Dinghai distinct, Zhoushan, Zhejiang province, China.</p><p><tp:taxon-name><tp:taxon-name-part taxon-name-part-type="family">Scolopocryptopidae</tp:taxon-name-part></tp:taxon-name>: <italic><tp:taxon-name><tp:taxon-name-part taxon-name-part-type="genus" reg="Scolopocryptops">Scolopocryptops</tp:taxon-name-part> <tp:taxon-name-part taxon-name-part-type="species" reg="nigrimaculatus">nigrimaculatus</tp:taxon-name-part></tp:taxon-name></italic> Song, Song &amp; Zhu, 2004, <abbrev xmlns:xlink="http://www.w3.org/1999/xlink" content-type="institution" xlink:title="Institute of Chinese Materia Medica, China Academy of Chinese Medical Sciences, China" id="ABBRID0EKCAE" xlink:type="simple">CMMI</abbrev> 20181207002, Jinxi hotel, West Lake, Hangzhou, Zhejiang province, China.</p></tp:treatment-sec><tp:treatment-sec sec-type="distribution" id="SECID0EPCAE"><title>Distribution.</title><p>Currently, we have confirmed that <italic><tp:taxon-name><tp:taxon-name-part taxon-name-part-type="genus" reg="Mimops">M.</tp:taxon-name-part> <tp:taxon-name-part taxon-name-part-type="species" reg="orientalis">orientalis</tp:taxon-name-part></tp:taxon-name></italic> occurs on Qinling Mountain (Shaanxi and Henan provinces) and inhabits forests near rivers above 500–1200 m elevation (Fig. <xref ref-type="fig" rid="F1">1</xref>).</p><fig id="F1" position="float" orientation="portrait"><object-id xmlns:xlink="http://www.w3.org/1999/xlink" content-type="doi" xlink:type="simple">10.3897/zookeys.932.51461.figure1</object-id><object-id xmlns:xlink="http://www.w3.org/1999/xlink" content-type="arpha" xlink:type="simple">174AFDF2-6EA2-5447-A4B7-4CFC7C5BE240</object-id><label>Figure 1.</label><caption><p>The current known distribution of <italic><tp:taxon-name><tp:taxon-name-part taxon-name-part-type="genus" reg="Mimops">Mimops</tp:taxon-name-part> <tp:taxon-name-part taxon-name-part-type="species" reg="orientalis">orientalis</tp:taxon-name-part></tp:taxon-name></italic>. Two main record localities were in Shaanxi and Henan provinces, China, indicated by a red dot and a green pentagon, respectively; the red dot perhaps indicates the type locality.</p></caption><graphic xmlns:xlink="http://www.w3.org/1999/xlink" xlink:href="zookeys-932-075-g001.jpg" position="float" orientation="portrait" xlink:type="simple" id="oo_409182.jpg"><uri content-type="original_file" xlink:type="simple">https://binary.pensoft.net/fig/409182</uri></graphic></fig></tp:treatment-sec><tp:treatment-sec sec-type="ecology" id="SECID0E3DAE"><title>Ecology.</title><p>Specimens of <italic><tp:taxon-name><tp:taxon-name-part taxon-name-part-type="genus" reg="Mimops">M.</tp:taxon-name-part> <tp:taxon-name-part taxon-name-part-type="species" reg="orientalis">orientalis</tp:taxon-name-part></tp:taxon-name></italic> were collected from two locations on Qinling Mountain. We captured all of our new material at midday (11:00–13:00), always in forest edges near a river and under microhabitat refuges (rocks, bushes, leaf litter, and garbage). Two adult specimens were hiding under stones coated with moss, and another adult was encountered under some garbage containing rainwater. Most juveniles were encountered under small stones in bushes or moving over leaf litter in a fragmented patch of <italic><tp:taxon-name><tp:taxon-name-part taxon-name-part-type="genus" reg="Liquidambar">Liquidambar</tp:taxon-name-part> <tp:taxon-name-part taxon-name-part-type="species" reg="formosana">formosana</tp:taxon-name-part></tp:taxon-name></italic> Hance. Natural vegetation in the surrounding areas is deciduous forest, composed mainly of <italic><tp:taxon-name><tp:taxon-name-part taxon-name-part-type="genus" reg="Juglans">Juglans</tp:taxon-name-part> <tp:taxon-name-part taxon-name-part-type="species" reg="regia">regia</tp:taxon-name-part></tp:taxon-name></italic> L., <italic><tp:taxon-name><tp:taxon-name-part taxon-name-part-type="genus" reg="Cotinus">Cotinus</tp:taxon-name-part> <tp:taxon-name-part taxon-name-part-type="species" reg="coggygria">coggygria</tp:taxon-name-part></tp:taxon-name></italic> Scop., and <italic><tp:taxon-name><tp:taxon-name-part taxon-name-part-type="genus" reg="Liquidambar">L.</tp:taxon-name-part> <tp:taxon-name-part taxon-name-part-type="species" reg="formosana">formosana</tp:taxon-name-part></tp:taxon-name></italic> Hance. Vegetative cover was ornamented by <italic><tp:taxon-name><tp:taxon-name-part taxon-name-part-type="genus" reg="Urtica">Urtica</tp:taxon-name-part></tp:taxon-name></italic> spp., <italic><tp:taxon-name><tp:taxon-name-part taxon-name-part-type="genus" reg="Viola">Viola</tp:taxon-name-part></tp:taxon-name></italic> spp., <italic><tp:taxon-name><tp:taxon-name-part taxon-name-part-type="genus" reg="Cyperus">Cyperus</tp:taxon-name-part> <tp:taxon-name-part taxon-name-part-type="species" reg="iria">iria</tp:taxon-name-part></tp:taxon-name></italic> L., and <italic><tp:taxon-name><tp:taxon-name-part taxon-name-part-type="genus" reg="Oplismenus">Oplismenus</tp:taxon-name-part> <tp:taxon-name-part taxon-name-part-type="species" reg="undulatifolius">undulatifolius</tp:taxon-name-part></tp:taxon-name></italic> (Arduino) Beauv (Figs <xref ref-type="fig" rid="F2">2</xref>, <xref ref-type="fig" rid="F2">3</xref>). We fed captive centipedes with mealworms, fish moths, and cockroaches, the latter two typically occurring in the centipedes’ microhabitat. The centipedes became active at approximately 20:00 most nights and would quickly escape to shelter when disturbed by noise.</p></tp:treatment-sec><tp:treatment-sec sec-type="Live colouration" id="SECID0EFHAE"><title>Live colouration.</title><p>Cephalic plate brownish red to orange-red, more deeply coloured in the anterior part. Coxosternites, forcipules, and tergites pale yellow to pale brown, ultimate segment and ultimate legs pale orange. Antennae, all sternites, and dorsal aspects of the legs light yellow. The live colour of a specimen from Shaanxi is slightly different from others. Its ultimate leg prefemur was nearly brown, which is more deeply coloured than that of the femur and tibia. The juvenile individual was uniformly light yellow on the cephalic plate, antennae, tergites, sternites, and all legs (Figs <xref ref-type="fig" rid="F2">4</xref>, <xref ref-type="fig" rid="F2">5</xref>).</p><fig id="F2" position="float" orientation="portrait"><object-id xmlns:xlink="http://www.w3.org/1999/xlink" content-type="doi" xlink:type="simple">10.3897/zookeys.932.51461.figures2-5</object-id><object-id xmlns:xlink="http://www.w3.org/1999/xlink" content-type="arpha" xlink:type="simple">025F3D6D-C600-576C-AEEE-60DEE975DB53</object-id><label>Figures 2–5.</label><caption><p>Habitat of <italic><tp:taxon-name><tp:taxon-name-part taxon-name-part-type="genus" reg="Mimops">Mimops</tp:taxon-name-part> <tp:taxon-name-part taxon-name-part-type="species" reg="orientalis">orientalis</tp:taxon-name-part></tp:taxon-name></italic><bold>2, 3</bold> Habitat at locality of <italic><tp:taxon-name><tp:taxon-name-part taxon-name-part-type="genus" reg="Mimops">M.</tp:taxon-name-part> <tp:taxon-name-part taxon-name-part-type="species" reg="orientalis">orientalis</tp:taxon-name-part></tp:taxon-name></italic> in Taiping National Forest Park, Hu county, Shaanxi, China <bold>4, 5</bold> living specimens of <italic><tp:taxon-name><tp:taxon-name-part taxon-name-part-type="genus" reg="Mimops">M.</tp:taxon-name-part> <tp:taxon-name-part taxon-name-part-type="species" reg="orientalis">orientalis</tp:taxon-name-part></tp:taxon-name></italic>.</p></caption><graphic xmlns:xlink="http://www.w3.org/1999/xlink" xlink:href="zookeys-932-075-g002.jpg" position="float" orientation="portrait" xlink:type="simple" id="oo_409183.jpg"><uri content-type="original_file" xlink:type="simple">https://binary.pensoft.net/fig/409183</uri></graphic></fig></tp:treatment-sec><tp:treatment-sec sec-type="redescription" id="SECID0EFJAE"><title>Redescription.</title><p><xref ref-type="bibr" rid="B10">Lewis (2006)</xref> examined and described the holotype of <italic><tp:taxon-name><tp:taxon-name-part taxon-name-part-type="genus" reg="Mimops">M.</tp:taxon-name-part> <tp:taxon-name-part taxon-name-part-type="species" reg="orientalis">orientalis</tp:taxon-name-part></tp:taxon-name></italic>. The majority of features of the newly collected specimens are in agreement with the holotype, but with some differences.</p><p>Adult length 42–56 mm. Cephalic plate smooth, about as long as it is wide, very finely punctate with the posterior margin overlying tergite 1. Cephalic plate lacks paramedian sulci in adults (two sulci in juvenile). A pale area instead of lateral ocelli at the base of each antenna (<xref ref-type="bibr" rid="B10">Lewis [2006]</xref> stated that is a single ocellus, whereas <xref ref-type="bibr" rid="B8">Kraepelin [1903]</xref> treated this as an eyespot). The animals show no response when the pale areas are illuminated with searchlights. Antenna extend to the posterior end of tergite 8, usually with 18 articles (holotype with 17 articles on the right antenna). Articles approximately 1.20–1.42 times as long as they are wide (based on article 4). Amount of hair on the antenna gradually increases, with the presence of glabrous articles variable (<xref ref-type="bibr" rid="B10">Lewis [2006]</xref> stated that the basal six articles were glabrous, while <xref ref-type="bibr" rid="B8">Kraepelin (1903)</xref> stated that the basal seven articles were glabrous). In our collected specimens, basal articles 4 and 5 were dorsally nearly glabrous (Figs <xref ref-type="fig" rid="F3">6–9</xref>), and articles 5–7 (Fig. <xref ref-type="fig" rid="F3">8</xref>, specimen <abbrev xmlns:xlink="http://www.w3.org/1999/xlink" content-type="institution" xlink:title="Institute of Chinese Materia Medica, China Academy of Chinese Medical Sciences, China" id="ABBRID0EUKAE" xlink:type="simple">CMMI</abbrev> 20190908003) or 6 and 7 (Fig. <xref ref-type="fig" rid="F3">9</xref>, specimen <abbrev xmlns:xlink="http://www.w3.org/1999/xlink" content-type="institution" xlink:title="Institute of Chinese Materia Medica, China Academy of Chinese Medical Sciences, China" id="ABBRID0E4KAE" xlink:type="simple">CMMI</abbrev> 20190908004) had sparse hair; articles 8–18 were densely hirsute.</p><fig id="F3" position="float" orientation="portrait"><object-id xmlns:xlink="http://www.w3.org/1999/xlink" content-type="doi" xlink:type="simple">10.3897/zookeys.932.51461.figures6-9</object-id><object-id xmlns:xlink="http://www.w3.org/1999/xlink" content-type="arpha" xlink:type="simple">CC9170D9-3BEC-5B15-95D0-A688C7485904</object-id><label>Figures 6–9.</label><caption><p>Head of <italic><tp:taxon-name><tp:taxon-name-part taxon-name-part-type="genus" reg="Mimops">Mimops</tp:taxon-name-part> <tp:taxon-name-part taxon-name-part-type="species" reg="orientalis">orientalis</tp:taxon-name-part></tp:taxon-name></italic> Kraepelin, 1903 <bold>6, 7</bold> Head and tergite 1 and 2, dorsal and ventral views <bold>8, 9</bold> dorsal views of the right antenna.</p></caption><graphic xmlns:xlink="http://www.w3.org/1999/xlink" xlink:href="zookeys-932-075-g003.jpg" position="float" orientation="portrait" xlink:type="simple" id="oo_409184.jpg"><uri content-type="original_file" xlink:type="simple">https://binary.pensoft.net/fig/409184</uri></graphic></fig><p>Tooth plates are short but wide, ridged and have approximately 25 ridges on each side and a prominent seta behind the anterior margin (Fig. <xref ref-type="fig" rid="F4">10</xref>). Forcipular trochanteroprefemur processes are very short, apex truncated, and with a long and acute process spine. Forcipular medial tibia and femur also have a prominent acute spine. Articles 1–3 of the second maxillary telopodite show hair and apical claw form a spine with long comb hair (Fig. <xref ref-type="fig" rid="F4">10</xref>).</p><p>Tergite 1 with anterior transverse (ring) sulcus (Fig. <xref ref-type="fig" rid="F3">6</xref>). Tergites 2–20 with complete paramedian sutures. Two longitudinal sulci lateral to the paramedian sutures on the five posterior tergites except the ultimate tergite. Tergites 2–20 without margination. Posterior part of the ultimate leg-bearing segment with complete margination. Sternites with complete paramedian sulci from 3 to 19, almost complete on sulcus 2. Nine round spiracles are present with one each on segments 3, 5, 8, 10, 12, 14, 16, 18, and 20. The spiracles protrude out of the segments (Figs <xref ref-type="fig" rid="F4">11</xref>, <xref ref-type="fig" rid="F4">12</xref>), and are cup-shaped, with a simple structure, and without humps (Fig. <xref ref-type="fig" rid="F4">13</xref>) (<xref ref-type="bibr" rid="B10">Lewis [2006]</xref> stated that the spiracles were filled with humps).</p><p>All legs with two-segmented tarsi. Two tibial spurs on legs 1–18, 19 with one, 20 without. Legs 1–20 each with two tarsal spurs (Fig. <xref ref-type="fig" rid="F4">14</xref>). Legs 1–5 with one outside femur spur dorsally, legs 1–3 also with one prefemur spur dorsally (Fig. <xref ref-type="fig" rid="F4">15</xref>). Legs 1–14 with very few spines ventrally on the prefemur and femur and a distal transverse row dorsomedially on the prefemur, femur, and tibia (Fig. <xref ref-type="fig" rid="F4">14</xref>). Legs 15 and 16 with few spines ventrally on the prefemur and sparse spines ventrally on the femur. Legs 17–19 with prefemur, femur, and tibia thickly spined dorsally, medially, and ventrally, the spines on prefemur gradually increase from legs 17–19. Leg 20 with prefemur and femur thickly spined on all surfaces, tibia on all but the medial surface and tarsus 1 spined dorsally and medially.</p><fig id="F4" position="float" orientation="portrait"><object-id xmlns:xlink="http://www.w3.org/1999/xlink" content-type="doi" xlink:type="simple">10.3897/zookeys.932.51461.figures10-15</object-id><object-id xmlns:xlink="http://www.w3.org/1999/xlink" content-type="arpha" xlink:type="simple">06B504BA-82A0-5414-9F05-BCFB54132738</object-id><label>Figures 10–15.</label><caption><p><bold>10</bold> Coxosternite and forcipules of <italic><tp:taxon-name><tp:taxon-name-part taxon-name-part-type="genus" reg="Mimops">Mimops</tp:taxon-name-part> <tp:taxon-name-part taxon-name-part-type="species" reg="orientalis">orientalis</tp:taxon-name-part></tp:taxon-name></italic><bold>11–15</bold> Trunk segment features of <italic><tp:taxon-name><tp:taxon-name-part taxon-name-part-type="genus" reg="Mimops">Mimops</tp:taxon-name-part> <tp:taxon-name-part taxon-name-part-type="species" reg="orientalis">orientalis</tp:taxon-name-part></tp:taxon-name></italic>. <bold>11</bold> Tergites 11–13, showing paramedian sutures and spiracle <bold>12</bold> sternites 5–7, showing sutures <bold>13</bold> spiracle on segment 5 <bold>14</bold> ventral view of legs 5–7 (right) <bold>15</bold> dorsal view of leg 3 (right).</p></caption><graphic xmlns:xlink="http://www.w3.org/1999/xlink" xlink:href="zookeys-932-075-g004.jpg" position="float" orientation="portrait" xlink:type="simple" id="oo_409185.jpg"><uri content-type="original_file" xlink:type="simple">https://binary.pensoft.net/fig/409185</uri></graphic></fig><p>Tergite 21 with small spines and a narrow posterior median depression (Fig. <xref ref-type="fig" rid="F5">17</xref>). Sternite 21 with sides converging posteriorly, without depression. Central zone of sternite 21 with sporadic small spines dorsal and ventral and peripheral zone with two to four rows of small spines (Fig. <xref ref-type="fig" rid="F5">16</xref>, <xref ref-type="fig" rid="F6">19</xref>). Coxopleuron with an oval pore field of many small pores and small scattered spines (Fig. <xref ref-type="fig" rid="F6">19</xref>). The coxopleural process was moderately long and digitiform, with small spines (Figs <xref ref-type="fig" rid="F6">19</xref>, <xref ref-type="fig" rid="F6">20</xref>). The prefemur and femur of the ultimate legs (Fig. <xref ref-type="fig" rid="F5">18</xref>) are covered with numerous small spines dorsally, medially, and ventrally, without grooves or strips (<xref ref-type="bibr" rid="B10">Lewis [2006]</xref> stated with the presence of a strip on the median ventral). Tibia spined on all but the median ventral and medial surfaces, and tarsus 1 has a few dorsomedial spines. Pretarsal accessory spurs are absent.</p><p>Genital segments well developed, reaching the distance between the posterior margin of sternite 21 and the distal part of the coxopleural process. In males, sternite of genital segment 1 round, with short setae ventrally, genital segment 2 round and convex, also with short setae ventrally. Penis columnar, with long setae dorsally. Gonopod present in males with seven or eight long setae (Fig. <xref ref-type="fig" rid="F6">19</xref>). Anal valve well developed, composite by two hemispheres, with a yellow strip near the posterior margin. Genital segments short in female, posterior margin of sternite of genital segment 1 with several spines. Anal valve composed of two hemispheres, with a cavity in the centre.</p><fig id="F5" position="float" orientation="portrait"><object-id xmlns:xlink="http://www.w3.org/1999/xlink" content-type="doi" xlink:type="simple">10.3897/zookeys.932.51461.figures16-18</object-id><object-id xmlns:xlink="http://www.w3.org/1999/xlink" content-type="arpha" xlink:type="simple">AB473F69-15E9-578B-8730-AFD283FC88DD</object-id><label>Figures 16–18.</label><caption><p>Ultimate segment and ultimate legs of <italic><tp:taxon-name><tp:taxon-name-part taxon-name-part-type="genus" reg="Mimops">Mimops</tp:taxon-name-part> <tp:taxon-name-part taxon-name-part-type="species" reg="orientalis">orientalis</tp:taxon-name-part></tp:taxon-name></italic><bold>16</bold> Ventral view of the ultimate segment <bold>17</bold> dorsal view of the ultimate segment <bold>18</bold> dorsal view of ultimate legs.</p></caption><graphic xmlns:xlink="http://www.w3.org/1999/xlink" xlink:href="zookeys-932-075-g005.jpg" position="float" orientation="portrait" xlink:type="simple" id="oo_409186.jpg"><uri content-type="original_file" xlink:type="simple">https://binary.pensoft.net/fig/409186</uri></graphic></fig><fig id="F6" position="float" orientation="portrait"><object-id xmlns:xlink="http://www.w3.org/1999/xlink" content-type="doi" xlink:type="simple">10.3897/zookeys.932.51461.figures19-20</object-id><object-id xmlns:xlink="http://www.w3.org/1999/xlink" content-type="arpha" xlink:type="simple">15DA73C4-A4A9-5CDF-A15B-C790AE22D1F7</object-id><label>Figures 19, 20.</label><caption><p>Genital segments of <italic><tp:taxon-name><tp:taxon-name-part taxon-name-part-type="genus" reg="Mimops">Mimops</tp:taxon-name-part> <tp:taxon-name-part taxon-name-part-type="species" reg="orientalis">orientalis</tp:taxon-name-part></tp:taxon-name></italic><bold>19</bold> Male specimen <bold>20</bold> female specimen.</p></caption><graphic xmlns:xlink="http://www.w3.org/1999/xlink" xlink:href="zookeys-932-075-g006.jpg" position="float" orientation="portrait" xlink:type="simple" id="oo_409187.jpg"><uri content-type="original_file" xlink:type="simple">https://binary.pensoft.net/fig/409187</uri></graphic></fig></tp:treatment-sec><tp:treatment-sec sec-type="conservation status" id="SECID0E6RAE"><title>Conservation status.</title><p>Although this species was found from two localities separated by 400 km, there is not yet enough information about the distribution, abundance, or threats to this species, and so further surveys are needed; we consider it Data Deficient for now (IUCN 2020).</p></tp:treatment-sec><tp:treatment-sec sec-type="Molecular analyses" id="SECID0EESAE"><title>Molecular analyses.</title><p>We obtained 887 bp sequences of COI, 537 bp of 16S and 992 bp of 28S of <italic><tp:taxon-name><tp:taxon-name-part taxon-name-part-type="genus" reg="Mimops">M.</tp:taxon-name-part> <tp:taxon-name-part taxon-name-part-type="species" reg="orientalis">orientalis</tp:taxon-name-part></tp:taxon-name></italic>. The complete matrix included sequences from 44 centipede species (Table <xref ref-type="table" rid="T1">1</xref>), which consists of all five families of <tp:taxon-name><tp:taxon-name-part taxon-name-part-type="order">Scolopendromorpha</tp:taxon-name-part></tp:taxon-name>. <italic><tp:taxon-name><tp:taxon-name-part taxon-name-part-type="genus" reg="Theatops">Theatops</tp:taxon-name-part> <tp:taxon-name-part taxon-name-part-type="species" reg="chuanensis">chuanensis</tp:taxon-name-part></tp:taxon-name></italic> Di et al., 2010, <italic><tp:taxon-name><tp:taxon-name-part taxon-name-part-type="genus" reg="Cryptops">Cryptops</tp:taxon-name-part></tp:taxon-name></italic> sp., <italic><tp:taxon-name><tp:taxon-name-part taxon-name-part-type="genus" reg="Scolopendra">Scolopendra</tp:taxon-name-part> <tp:taxon-name-part taxon-name-part-type="species" reg="mutilans">mutilans</tp:taxon-name-part></tp:taxon-name></italic> L. Koch, and <italic><tp:taxon-name><tp:taxon-name-part taxon-name-part-type="genus" reg="Scolopocryptops">Scolopocryptops</tp:taxon-name-part> <tp:taxon-name-part taxon-name-part-type="species" reg="nigrimaculatus">nigrimaculatus</tp:taxon-name-part></tp:taxon-name></italic> Song, Song &amp; Zhu, 2004 were also sequenced and subjected to phylogenetic analysis. These species represent the most common species of the families <tp:taxon-name><tp:taxon-name-part taxon-name-part-type="family">Plutoniumidae</tp:taxon-name-part></tp:taxon-name>, <tp:taxon-name><tp:taxon-name-part taxon-name-part-type="family">Cryptopidae</tp:taxon-name-part></tp:taxon-name>, <tp:taxon-name><tp:taxon-name-part taxon-name-part-type="family">Scolopendridae</tp:taxon-name-part></tp:taxon-name>, and <tp:taxon-name><tp:taxon-name-part taxon-name-part-type="family">Scolopocryptopidae</tp:taxon-name-part></tp:taxon-name>, respectively, in China. For the class <tp:taxon-name><tp:taxon-name-part taxon-name-part-type="class">Chilopoda</tp:taxon-name-part></tp:taxon-name>, which is commonly divided into five orders, namely <tp:taxon-name><tp:taxon-name-part taxon-name-part-type="order">Scolopendromorpha</tp:taxon-name-part></tp:taxon-name>, <tp:taxon-name><tp:taxon-name-part taxon-name-part-type="order">Lithobiomorpha</tp:taxon-name-part></tp:taxon-name>, <tp:taxon-name><tp:taxon-name-part taxon-name-part-type="order">Scutigeromorpha</tp:taxon-name-part></tp:taxon-name>, <tp:taxon-name><tp:taxon-name-part taxon-name-part-type="order">Craterostigmomorpha</tp:taxon-name-part></tp:taxon-name>, and <tp:taxon-name><tp:taxon-name-part taxon-name-part-type="order">Geophilomorpha</tp:taxon-name-part></tp:taxon-name>, four representative species, <italic><tp:taxon-name><tp:taxon-name-part taxon-name-part-type="genus" reg="Scutigera">Scutigera</tp:taxon-name-part> <tp:taxon-name-part taxon-name-part-type="species" reg="coleoptrata">coleoptrata</tp:taxon-name-part></tp:taxon-name></italic> (<tp:taxon-name><tp:taxon-name-part taxon-name-part-type="order">Scutigeromorpha</tp:taxon-name-part></tp:taxon-name>), <italic><tp:taxon-name><tp:taxon-name-part taxon-name-part-type="genus" reg="Craterostigmus">Craterostigmus</tp:taxon-name-part> <tp:taxon-name-part taxon-name-part-type="species" reg="tasmanianus">tasmanianus</tp:taxon-name-part></tp:taxon-name></italic> (<tp:taxon-name><tp:taxon-name-part taxon-name-part-type="order">Craterostigmomorpha</tp:taxon-name-part></tp:taxon-name>), <italic><tp:taxon-name><tp:taxon-name-part taxon-name-part-type="genus" reg="Lithobius">Lithobius</tp:taxon-name-part> <tp:taxon-name-part taxon-name-part-type="species" reg="forficatus">forficatus</tp:taxon-name-part></tp:taxon-name></italic> (<tp:taxon-name><tp:taxon-name-part taxon-name-part-type="order">Lithobiomorpha</tp:taxon-name-part></tp:taxon-name>), and <italic><tp:taxon-name><tp:taxon-name-part taxon-name-part-type="genus" reg="Bothriogaster">Bothriogaster</tp:taxon-name-part> <tp:taxon-name-part taxon-name-part-type="species" reg="signata">signata</tp:taxon-name-part></tp:taxon-name></italic> (<tp:taxon-name><tp:taxon-name-part taxon-name-part-type="order">Geophilomorpha</tp:taxon-name-part></tp:taxon-name>) were selected as outgroups to assess the phylogenetic of <italic><tp:taxon-name><tp:taxon-name-part taxon-name-part-type="genus" reg="Mimops">M.</tp:taxon-name-part> <tp:taxon-name-part taxon-name-part-type="species" reg="orientalis">orientalis</tp:taxon-name-part></tp:taxon-name></italic> as well as <tp:taxon-name><tp:taxon-name-part taxon-name-part-type="family">Mimopidae</tp:taxon-name-part></tp:taxon-name>.</p><p>The results of the phylogenetic analysis are presented in Figures <xref ref-type="fig" rid="F7">21</xref> and <xref ref-type="fig" rid="F7">22</xref>. Bayesian inference (<abbrev xmlns:xlink="http://www.w3.org/1999/xlink" xlink:title="Bayesian inference" id="ABBRID0ESYAE" xlink:type="simple">BI</abbrev>) and maximum likelihood (<abbrev xmlns:xlink="http://www.w3.org/1999/xlink" xlink:title="maximum likelihood" id="ABBRID0EWYAE" xlink:type="simple">ML</abbrev>) analyses yielded trees based on the combined alignments of COI + 16S + 28S, which demonstrated essentially consistent topologies. All <tp:taxon-name><tp:taxon-name-part taxon-name-part-type="order">Scolopendromorpha</tp:taxon-name-part></tp:taxon-name> species used in this study could be considered as two main clades, the ocellate scolopendromorphs and the blind scolopendromorphs, both well supported in the <abbrev xmlns:xlink="http://www.w3.org/1999/xlink" xlink:title="maximum likelihood" id="ABBRID0E6YAE" xlink:type="simple">ML</abbrev> tree. <tp:taxon-name><tp:taxon-name-part taxon-name-part-type="family">Mimopidae</tp:taxon-name-part></tp:taxon-name> was positioned as sister group to the other families of blind scolopendromorphs. However, Bayesian inference analyses identified <tp:taxon-name><tp:taxon-name-part taxon-name-part-type="order">Scolopendromorpha</tp:taxon-name-part></tp:taxon-name> species as belonging to three clades, the ocellate scolopendromorphs, the blind scolopendromorphs sensu Pocock, 1896 (comprising <tp:taxon-name><tp:taxon-name-part taxon-name-part-type="family">Plutoniumidae</tp:taxon-name-part></tp:taxon-name>, <tp:taxon-name><tp:taxon-name-part taxon-name-part-type="family">Cryptopidae</tp:taxon-name-part></tp:taxon-name>, and <tp:taxon-name><tp:taxon-name-part taxon-name-part-type="family">Scolopocryptopidae</tp:taxon-name-part></tp:taxon-name>), and the monophyletic family <tp:taxon-name><tp:taxon-name-part taxon-name-part-type="family">Mimopidae</tp:taxon-name-part></tp:taxon-name> with quite strong support (PP 0.94). Both methods obtained from the molecular data place <tp:taxon-name><tp:taxon-name-part taxon-name-part-type="family">Scolopendridae</tp:taxon-name-part></tp:taxon-name> as a monophyletic family, comprising two subfamilies, <tp:taxon-name><tp:taxon-name-part taxon-name-part-type="subfamily">Scolopendrinae</tp:taxon-name-part></tp:taxon-name> and <tp:taxon-name><tp:taxon-name-part taxon-name-part-type="subfamily">Otostigminae</tp:taxon-name-part></tp:taxon-name>. Likewise, <tp:taxon-name><tp:taxon-name-part taxon-name-part-type="family">Scolopocryptopidae</tp:taxon-name-part></tp:taxon-name> comprises two subfamilies, <tp:taxon-name><tp:taxon-name-part taxon-name-part-type="subfamily">Scolopocryptopinae</tp:taxon-name-part></tp:taxon-name> and <tp:taxon-name><tp:taxon-name-part taxon-name-part-type="subfamily">Newportiinae</tp:taxon-name-part></tp:taxon-name>. <tp:taxon-name><tp:taxon-name-part taxon-name-part-type="family">Cryptopidae</tp:taxon-name-part></tp:taxon-name>, and <tp:taxon-name><tp:taxon-name-part taxon-name-part-type="family">Scolopocryptopidae</tp:taxon-name-part></tp:taxon-name> are sister groups together with <tp:taxon-name><tp:taxon-name-part taxon-name-part-type="family">Plutoniumidae</tp:taxon-name-part></tp:taxon-name> in the molecular analysis.</p><fig id="F7" position="float" orientation="portrait"><object-id xmlns:xlink="http://www.w3.org/1999/xlink" content-type="doi" xlink:type="simple">10.3897/zookeys.932.51461.figures21-22</object-id><object-id xmlns:xlink="http://www.w3.org/1999/xlink" content-type="arpha" xlink:type="simple">93E489AB-DE37-5AF8-9829-E50C2633888C</object-id><label>Figures 21, 22.</label><caption><p>Phylogenetic trees obtained from the COI, 16S, and 28S sequences <bold>21</bold><abbrev xmlns:xlink="http://www.w3.org/1999/xlink" xlink:title="maximum likelihood" id="ABBRID0EY2AE" xlink:type="simple">ML</abbrev> tree from the analysis of the concatenated genes <bold>22</bold> tree from the Bayesian analysis of all genes combined. Numbers at the nodes are bootstrap percentages obtained from the <abbrev xmlns:xlink="http://www.w3.org/1999/xlink" xlink:title="maximum likelihood" id="ABBRID0E52AE" xlink:type="simple">ML</abbrev> analyses and posterior probabilities obtained from <abbrev xmlns:xlink="http://www.w3.org/1999/xlink" xlink:title="Bayesian inference" id="ABBRID0EC3AE" xlink:type="simple">BI</abbrev>.</p></caption><graphic xmlns:xlink="http://www.w3.org/1999/xlink" xlink:href="zookeys-932-075-g007.jpg" position="float" orientation="portrait" xlink:type="simple" id="oo_409188.jpg"><uri content-type="original_file" xlink:type="simple">https://binary.pensoft.net/fig/409188</uri></graphic></fig><table-wrap id="T1" position="float" orientation="portrait"><label>Table 1.</label><caption><p>List of the 44 selected sequences obtained from this study GenBank nucleotide database used in phylogenetic analyses.</p></caption><table id="TID0ERZAE" rules="all"><tbody><tr><th rowspan="2" colspan="1">Taxonomy</th><th rowspan="2" colspan="1">Species</th><th rowspan="2" colspan="1">Voucher number</th><th rowspan="2" colspan="1">Taxon locality</th><th rowspan="1" colspan="3">GenBank accession number</th><th rowspan="2" colspan="1">Reference</th></tr><tr><th rowspan="1" colspan="1">COI</th><th rowspan="1" colspan="1">16S</th><th rowspan="1" colspan="1">28S</th></tr><tr><td rowspan="3" colspan="1">
                    <tp:taxon-name>
                      <tp:taxon-name-part taxon-name-part-type="family">Mimopidae</tp:taxon-name-part>
                    </tp:taxon-name>
                  </td><td rowspan="1" colspan="1">
                    <italic><tp:taxon-name><tp:taxon-name-part taxon-name-part-type="genus" reg="Mimops">Mimops</tp:taxon-name-part> <tp:taxon-name-part taxon-name-part-type="species" reg="orientalis">orientalis</tp:taxon-name-part></tp:taxon-name></italic>
                  </td><td rowspan="1" colspan="1"><abbrev xmlns:xlink="http://www.w3.org/1999/xlink" content-type="institution" xlink:title="Institute of Chinese Materia Medica, China Academy of Chinese Medical Sciences, China" id="ABBRID0ER5AE" xlink:type="simple">CMMI</abbrev> 20190908002</td><td rowspan="1" colspan="1">Shaanxi, China</td><td rowspan="1" colspan="1">
                    <ext-link xmlns:xlink="http://www.w3.org/1999/xlink" ext-link-type="gen" xlink:href="MT093838" xlink:type="simple">MT093838</ext-link>
                  </td><td rowspan="1" colspan="1">
                    <ext-link xmlns:xlink="http://www.w3.org/1999/xlink" ext-link-type="gen" xlink:href="MT084401" xlink:type="simple">MT084401</ext-link>
                  </td><td rowspan="1" colspan="1">
                    <ext-link xmlns:xlink="http://www.w3.org/1999/xlink" ext-link-type="gen" xlink:href="MT084368" xlink:type="simple">MT084368</ext-link>
                  </td><td rowspan="1" colspan="1">This study</td></tr><tr><td rowspan="1" colspan="1">
                    <italic><tp:taxon-name><tp:taxon-name-part taxon-name-part-type="genus" reg="Mimops">Mimops</tp:taxon-name-part> <tp:taxon-name-part taxon-name-part-type="species" reg="orientalis">orientalis</tp:taxon-name-part></tp:taxon-name></italic>
                  </td><td rowspan="1" colspan="1"><abbrev xmlns:xlink="http://www.w3.org/1999/xlink" content-type="institution" xlink:title="Institute of Chinese Materia Medica, China Academy of Chinese Medical Sciences, China" id="ABBRID0EZ6AE" xlink:type="simple">CMMI</abbrev> 20190908003</td><td rowspan="1" colspan="1">Shaanxi, China</td><td rowspan="1" colspan="1">
                    <ext-link xmlns:xlink="http://www.w3.org/1999/xlink" ext-link-type="gen" xlink:href="MT093839" xlink:type="simple">MT093839</ext-link>
                  </td><td rowspan="1" colspan="1">
                    <ext-link xmlns:xlink="http://www.w3.org/1999/xlink" ext-link-type="gen" xlink:href="MT084402" xlink:type="simple">MT084402</ext-link>
                  </td><td rowspan="1" colspan="1">
                    <ext-link xmlns:xlink="http://www.w3.org/1999/xlink" ext-link-type="gen" xlink:href="MT084369" xlink:type="simple">MT084369</ext-link>
                  </td><td rowspan="1" colspan="1">This study</td></tr><tr><td rowspan="1" colspan="1">
                    <italic><tp:taxon-name><tp:taxon-name-part taxon-name-part-type="genus" reg="Mimops">Mimops</tp:taxon-name-part> <tp:taxon-name-part taxon-name-part-type="species" reg="orientalis">orientalis</tp:taxon-name-part></tp:taxon-name></italic>
                  </td><td rowspan="1" colspan="1"><abbrev xmlns:xlink="http://www.w3.org/1999/xlink" content-type="institution" xlink:title="Institute of Chinese Materia Medica, China Academy of Chinese Medical Sciences, China" id="ABBRID0ECBAG" xlink:type="simple">CMMI</abbrev> 20190908006</td><td rowspan="1" colspan="1">Shaanxi, China</td><td rowspan="1" colspan="1">
                    <ext-link xmlns:xlink="http://www.w3.org/1999/xlink" ext-link-type="gen" xlink:href="MT093840" xlink:type="simple">MT093840</ext-link>
                  </td><td rowspan="1" colspan="1">
                    <ext-link xmlns:xlink="http://www.w3.org/1999/xlink" ext-link-type="gen" xlink:href="MT084403" xlink:type="simple">MT084403</ext-link>
                  </td><td rowspan="1" colspan="1">
                    <ext-link xmlns:xlink="http://www.w3.org/1999/xlink" ext-link-type="gen" xlink:href="MT084370" xlink:type="simple">MT084370</ext-link>
                  </td><td rowspan="1" colspan="1">This study</td></tr><tr><td rowspan="6" colspan="1">
                    <tp:taxon-name>
                      <tp:taxon-name-part taxon-name-part-type="family">Cryptopidae</tp:taxon-name-part>
                    </tp:taxon-name>
                  </td><td rowspan="1" colspan="1">
                    <tp:taxon-name><tp:taxon-name-part taxon-name-part-type="genus" reg="Cryptops">Cryptops</tp:taxon-name-part> (<tp:taxon-name-part taxon-name-part-type="subgenus" reg="Cryptops">Cryptops</tp:taxon-name-part>) <tp:taxon-name-part taxon-name-part-type="species" reg="trisulcatus">trisulcatus</tp:taxon-name-part></tp:taxon-name>
                  </td><td rowspan="1" colspan="1"/><td rowspan="1" colspan="1">Italy</td><td rowspan="1" colspan="1">
                    <ext-link xmlns:xlink="http://www.w3.org/1999/xlink" ext-link-type="gen" xlink:href="HQ402544" xlink:type="simple">HQ402544</ext-link>
                  </td><td rowspan="1" colspan="1">
                    <ext-link xmlns:xlink="http://www.w3.org/1999/xlink" ext-link-type="gen" xlink:href="HQ402493" xlink:type="simple">HQ402493</ext-link>
                  </td><td rowspan="1" colspan="1">
                    <ext-link xmlns:xlink="http://www.w3.org/1999/xlink" ext-link-type="gen" xlink:href="AF000783" xlink:type="simple">AF000783</ext-link>
                  </td><td rowspan="1" colspan="1">1</td></tr><tr><td rowspan="1" colspan="1">
                    <tp:taxon-name><tp:taxon-name-part taxon-name-part-type="genus" reg="Cryptops">Cryptops</tp:taxon-name-part> (<tp:taxon-name-part taxon-name-part-type="subgenus" reg="Cryptops">Cryptops</tp:taxon-name-part>) <tp:taxon-name-part taxon-name-part-type="species" reg="doriae">doriae</tp:taxon-name-part></tp:taxon-name>
                  </td><td rowspan="1" colspan="1">IZ-130578</td><td rowspan="1" colspan="1">Thailand</td><td rowspan="1" colspan="1">
                    <ext-link xmlns:xlink="http://www.w3.org/1999/xlink" ext-link-type="gen" xlink:href="KF676500" xlink:type="simple">KF676500</ext-link>
                  </td><td rowspan="1" colspan="1">
                    <ext-link xmlns:xlink="http://www.w3.org/1999/xlink" ext-link-type="gen" xlink:href="KF676458" xlink:type="simple">KF676458</ext-link>
                  </td><td rowspan="1" colspan="1">
                    <ext-link xmlns:xlink="http://www.w3.org/1999/xlink" ext-link-type="gen" xlink:href="KF676354" xlink:type="simple">KF676354</ext-link>
                  </td><td rowspan="1" colspan="1">1</td></tr><tr><td rowspan="1" colspan="1">
                    <tp:taxon-name><tp:taxon-name-part taxon-name-part-type="genus" reg="Cryptops">Cryptops</tp:taxon-name-part> (<tp:taxon-name-part taxon-name-part-type="subgenus" reg="Trigonocryptops">Trigonocryptops</tp:taxon-name-part>) <tp:taxon-name-part taxon-name-part-type="species" reg="galatheae">galatheae</tp:taxon-name-part></tp:taxon-name>
                  </td><td rowspan="1" colspan="1">IZ-130581</td><td rowspan="1" colspan="1">Argentina</td><td rowspan="1" colspan="1">
                    <ext-link xmlns:xlink="http://www.w3.org/1999/xlink" ext-link-type="gen" xlink:href="KF676501" xlink:type="simple">KF676501</ext-link>
                  </td><td rowspan="1" colspan="1">
                    <ext-link xmlns:xlink="http://www.w3.org/1999/xlink" ext-link-type="gen" xlink:href="KF676459" xlink:type="simple">KF676459</ext-link>
                  </td><td rowspan="1" colspan="1">
                    <ext-link xmlns:xlink="http://www.w3.org/1999/xlink" ext-link-type="gen" xlink:href="KF676355" xlink:type="simple">KF676355</ext-link>
                  </td><td rowspan="1" colspan="1">1</td></tr><tr><td rowspan="1" colspan="1">
                    <tp:taxon-name><tp:taxon-name-part taxon-name-part-type="genus" reg="Cryptops">Cryptops</tp:taxon-name-part> (<tp:taxon-name-part taxon-name-part-type="subgenus" reg="Trigonocryptops">Trigonocryptops</tp:taxon-name-part>) <tp:taxon-name-part taxon-name-part-type="species" reg="spinipes">spinipes</tp:taxon-name-part></tp:taxon-name>
                  </td><td rowspan="1" colspan="1">AM KS 58457</td><td rowspan="1" colspan="1">Australia</td><td rowspan="1" colspan="1">
                    <ext-link xmlns:xlink="http://www.w3.org/1999/xlink" ext-link-type="gen" xlink:href="AY288743" xlink:type="simple">AY288743</ext-link>
                  </td><td rowspan="1" colspan="1">
                    <ext-link xmlns:xlink="http://www.w3.org/1999/xlink" ext-link-type="gen" xlink:href="AY288724" xlink:type="simple">AY288724</ext-link>
                  </td><td rowspan="1" colspan="1">
                    <ext-link xmlns:xlink="http://www.w3.org/1999/xlink" ext-link-type="gen" xlink:href="AY288709" xlink:type="simple">AY288709</ext-link>
                  </td><td rowspan="1" colspan="1">1</td></tr><tr><td rowspan="1" colspan="1">
                    <tp:taxon-name><tp:taxon-name-part taxon-name-part-type="genus" reg="Cryptops">Cryptops</tp:taxon-name-part> (<tp:taxon-name-part taxon-name-part-type="subgenus" reg="Paracryptops">Paracryptops</tp:taxon-name-part>) <tp:taxon-name-part taxon-name-part-type="species" reg="indicus">indicus</tp:taxon-name-part></tp:taxon-name>
                  </td><td rowspan="1" colspan="1">IZ-130608</td><td rowspan="1" colspan="1">Vietnam</td><td rowspan="1" colspan="1">
                    <ext-link xmlns:xlink="http://www.w3.org/1999/xlink" ext-link-type="gen" xlink:href="KF676505" xlink:type="simple">KF676505</ext-link>
                  </td><td rowspan="1" colspan="1">
                    <ext-link xmlns:xlink="http://www.w3.org/1999/xlink" ext-link-type="gen" xlink:href="KF676463" xlink:type="simple">KF676463</ext-link>
                  </td><td rowspan="1" colspan="1">
                    <ext-link xmlns:xlink="http://www.w3.org/1999/xlink" ext-link-type="gen" xlink:href="KF676357" xlink:type="simple">KF676357</ext-link>
                  </td><td rowspan="1" colspan="1">1</td></tr><tr><td rowspan="1" colspan="1"><italic><tp:taxon-name><tp:taxon-name-part taxon-name-part-type="genus" reg="Cryptops">Cryptops</tp:taxon-name-part></tp:taxon-name></italic> sp.</td><td rowspan="1" colspan="1"><abbrev xmlns:xlink="http://www.w3.org/1999/xlink" content-type="institution" xlink:title="Institute of Chinese Materia Medica, China Academy of Chinese Medical Sciences, China" id="ABBRID0EIIAG" xlink:type="simple">CMMI</abbrev> 20190413007</td><td rowspan="1" colspan="1">Liuan, China</td><td rowspan="1" colspan="1">
                    <ext-link xmlns:xlink="http://www.w3.org/1999/xlink" ext-link-type="gen" xlink:href="MT093841" xlink:type="simple">MT093841</ext-link>
                  </td><td rowspan="1" colspan="1">
                    <ext-link xmlns:xlink="http://www.w3.org/1999/xlink" ext-link-type="gen" xlink:href="MT084404" xlink:type="simple">MT084404</ext-link>
                  </td><td rowspan="1" colspan="1">
                    <ext-link xmlns:xlink="http://www.w3.org/1999/xlink" ext-link-type="gen" xlink:href="MT084371" xlink:type="simple">MT084371</ext-link>
                  </td><td rowspan="1" colspan="1">This study</td></tr><tr><td rowspan="5" colspan="1">
                    <tp:taxon-name>
                      <tp:taxon-name-part taxon-name-part-type="family">Plutoniumidae</tp:taxon-name-part>
                    </tp:taxon-name>
                  </td><td rowspan="1" colspan="1">
                    <italic><tp:taxon-name><tp:taxon-name-part taxon-name-part-type="genus" reg="Theatops">Theatops</tp:taxon-name-part> <tp:taxon-name-part taxon-name-part-type="species" reg="erythrocephalus">erythrocephalus</tp:taxon-name-part></tp:taxon-name></italic>
                  </td><td rowspan="1" colspan="1">IZ-130611</td><td rowspan="1" colspan="1">Portugal</td><td rowspan="1" colspan="1">
                    <ext-link xmlns:xlink="http://www.w3.org/1999/xlink" ext-link-type="gen" xlink:href="HM453313" xlink:type="simple">HM453313</ext-link>
                  </td><td rowspan="1" colspan="1">
                    <ext-link xmlns:xlink="http://www.w3.org/1999/xlink" ext-link-type="gen" xlink:href="HM453222" xlink:type="simple">HM453222</ext-link>
                  </td><td rowspan="1" colspan="1">
                    <ext-link xmlns:xlink="http://www.w3.org/1999/xlink" ext-link-type="gen" xlink:href="AF000784" xlink:type="simple">AF000784</ext-link>
                  </td><td rowspan="1" colspan="1">1</td></tr><tr><td rowspan="1" colspan="1">
                    <italic><tp:taxon-name><tp:taxon-name-part taxon-name-part-type="genus" reg="Theatops">Theatops</tp:taxon-name-part> <tp:taxon-name-part taxon-name-part-type="species" reg="posticus">posticus</tp:taxon-name-part></tp:taxon-name></italic>
                  </td><td rowspan="1" colspan="1">IZ-131448</td><td rowspan="1" colspan="1">USA</td><td rowspan="1" colspan="1">
                    <ext-link xmlns:xlink="http://www.w3.org/1999/xlink" ext-link-type="gen" xlink:href="AY288746" xlink:type="simple">AY288746</ext-link>
                  </td><td rowspan="1" colspan="1">
                    <ext-link xmlns:xlink="http://www.w3.org/1999/xlink" ext-link-type="gen" xlink:href="AY288727" xlink:type="simple">AY288727</ext-link>
                  </td><td rowspan="1" colspan="1">–</td><td rowspan="1" colspan="1">1</td></tr><tr><td rowspan="1" colspan="1">
                    <italic><tp:taxon-name><tp:taxon-name-part taxon-name-part-type="genus" reg="Theatops">Theatops</tp:taxon-name-part> <tp:taxon-name-part taxon-name-part-type="species" reg="chuanensis">chuanensis</tp:taxon-name-part></tp:taxon-name></italic>
                  </td><td rowspan="1" colspan="1"><abbrev xmlns:xlink="http://www.w3.org/1999/xlink" content-type="institution" xlink:title="Institute of Chinese Materia Medica, China Academy of Chinese Medical Sciences, China" id="ABBRID0E4LAG" xlink:type="simple">CMMI</abbrev> 20190405013</td><td rowspan="1" colspan="1">Hunan, China</td><td rowspan="1" colspan="1">
                    <ext-link xmlns:xlink="http://www.w3.org/1999/xlink" ext-link-type="gen" xlink:href="MT093842" xlink:type="simple">MT093842</ext-link>
                  </td><td rowspan="1" colspan="1">
                    <ext-link xmlns:xlink="http://www.w3.org/1999/xlink" ext-link-type="gen" xlink:href="MT084405" xlink:type="simple">MT084405</ext-link>
                  </td><td rowspan="1" colspan="1">
                    <ext-link xmlns:xlink="http://www.w3.org/1999/xlink" ext-link-type="gen" xlink:href="MT084372" xlink:type="simple">MT084372</ext-link>
                  </td><td rowspan="1" colspan="1">This study</td></tr><tr><td rowspan="1" colspan="1">
                    <italic><tp:taxon-name><tp:taxon-name-part taxon-name-part-type="genus" reg="Theatops">Theatops</tp:taxon-name-part> <tp:taxon-name-part taxon-name-part-type="species" reg="chuanensis">chuanensis</tp:taxon-name-part></tp:taxon-name></italic>
                  </td><td rowspan="1" colspan="1"><abbrev xmlns:xlink="http://www.w3.org/1999/xlink" content-type="institution" xlink:title="Institute of Chinese Materia Medica, China Academy of Chinese Medical Sciences, China" id="ABBRID0EFNAG" xlink:type="simple">CMMI</abbrev> 20190606004</td><td rowspan="1" colspan="1">Gansu, China</td><td rowspan="1" colspan="1">
                    <ext-link xmlns:xlink="http://www.w3.org/1999/xlink" ext-link-type="gen" xlink:href="MT093843" xlink:type="simple">MT093843</ext-link>
                  </td><td rowspan="1" colspan="1">
                    <ext-link xmlns:xlink="http://www.w3.org/1999/xlink" ext-link-type="gen" xlink:href="MT084406" xlink:type="simple">MT084406</ext-link>
                  </td><td rowspan="1" colspan="1">
                    <ext-link xmlns:xlink="http://www.w3.org/1999/xlink" ext-link-type="gen" xlink:href="MT084373" xlink:type="simple">MT084373</ext-link>
                  </td><td rowspan="1" colspan="1">This study</td></tr><tr><td rowspan="1" colspan="1">
                    <italic><tp:taxon-name><tp:taxon-name-part taxon-name-part-type="genus" reg="Plutonium">Plutonium</tp:taxon-name-part> <tp:taxon-name-part taxon-name-part-type="species" reg="zwierleini">zwierleini</tp:taxon-name-part></tp:taxon-name></italic>
                  </td><td rowspan="1" colspan="1">PD-S-0221</td><td rowspan="1" colspan="1">Italy</td><td rowspan="1" colspan="1">
                    <ext-link xmlns:xlink="http://www.w3.org/1999/xlink" ext-link-type="gen" xlink:href="LN890292" xlink:type="simple">LN890292</ext-link>
                  </td><td rowspan="1" colspan="1">
                    <ext-link xmlns:xlink="http://www.w3.org/1999/xlink" ext-link-type="gen" xlink:href="LN890289" xlink:type="simple">LN890289</ext-link>
                  </td><td rowspan="1" colspan="1">
                    <ext-link xmlns:xlink="http://www.w3.org/1999/xlink" ext-link-type="gen" xlink:href="LN890291" xlink:type="simple">LN890291</ext-link>
                  </td><td rowspan="1" colspan="1"/></tr><tr><td rowspan="6" colspan="1">
                    <tp:taxon-name>
                      <tp:taxon-name-part taxon-name-part-type="family">Scolopocryptopidae</tp:taxon-name-part>
                    </tp:taxon-name>
                  </td><td rowspan="1" colspan="1">
                    <italic><tp:taxon-name><tp:taxon-name-part taxon-name-part-type="genus" reg="Newportia">Newportia</tp:taxon-name-part> <tp:taxon-name-part taxon-name-part-type="species" reg="divergens">divergens</tp:taxon-name-part></tp:taxon-name></italic>
                  </td><td rowspan="1" colspan="1">IZ-130770</td><td rowspan="1" colspan="1">Mexico</td><td rowspan="1" colspan="1">
                    <ext-link xmlns:xlink="http://www.w3.org/1999/xlink" ext-link-type="gen" xlink:href="JX422667" xlink:type="simple">JX422667</ext-link>
                  </td><td rowspan="1" colspan="1">
                    <ext-link xmlns:xlink="http://www.w3.org/1999/xlink" ext-link-type="gen" xlink:href="JX422690" xlink:type="simple">JX422690</ext-link>
                  </td><td rowspan="1" colspan="1">
                    <ext-link xmlns:xlink="http://www.w3.org/1999/xlink" ext-link-type="gen" xlink:href="KF676359" xlink:type="simple">KF676359</ext-link>
                  </td><td rowspan="1" colspan="1">1</td></tr><tr><td rowspan="1" colspan="1">
                    <italic><tp:taxon-name><tp:taxon-name-part taxon-name-part-type="genus" reg="Newportia">Newportia</tp:taxon-name-part> <tp:taxon-name-part taxon-name-part-type="species" reg="adisi">adisi</tp:taxon-name-part></tp:taxon-name></italic>
                  </td><td rowspan="1" colspan="1">IZ-130770</td><td rowspan="1" colspan="1">Brazil</td><td rowspan="1" colspan="1">
                    <ext-link xmlns:xlink="http://www.w3.org/1999/xlink" ext-link-type="gen" xlink:href="KF676506" xlink:type="simple">KF676506</ext-link>
                  </td><td rowspan="1" colspan="1">
                    <ext-link xmlns:xlink="http://www.w3.org/1999/xlink" ext-link-type="gen" xlink:href="KF676465" xlink:type="simple">KF676465</ext-link>
                  </td><td rowspan="1" colspan="1">
                    <ext-link xmlns:xlink="http://www.w3.org/1999/xlink" ext-link-type="gen" xlink:href="JX422586" xlink:type="simple">JX422586</ext-link>
                  </td><td rowspan="1" colspan="1">1</td></tr><tr><td rowspan="1" colspan="1">
                    <italic><tp:taxon-name><tp:taxon-name-part taxon-name-part-type="genus" reg="Scolopocryptops">Scolopocryptops</tp:taxon-name-part> <tp:taxon-name-part taxon-name-part-type="species" reg="nigridius">nigridius</tp:taxon-name-part></tp:taxon-name></italic>
                  </td><td rowspan="1" colspan="1">IZ-130806</td><td rowspan="1" colspan="1">USA</td><td rowspan="1" colspan="1">
                    <ext-link xmlns:xlink="http://www.w3.org/1999/xlink" ext-link-type="gen" xlink:href="JX422680" xlink:type="simple">JX422680</ext-link>
                  </td><td rowspan="1" colspan="1">
                    <ext-link xmlns:xlink="http://www.w3.org/1999/xlink" ext-link-type="gen" xlink:href="JX422704" xlink:type="simple">JX422704</ext-link>
                  </td><td rowspan="1" colspan="1">
                    <ext-link xmlns:xlink="http://www.w3.org/1999/xlink" ext-link-type="gen" xlink:href="JX422594" xlink:type="simple">JX422594</ext-link>
                  </td><td rowspan="1" colspan="1">1</td></tr><tr><td rowspan="1" colspan="1">
                    <italic><tp:taxon-name><tp:taxon-name-part taxon-name-part-type="genus" reg="Scolopocryptops">Scolopocryptops</tp:taxon-name-part> <tp:taxon-name-part taxon-name-part-type="species" reg="rubiginosus">rubiginosus</tp:taxon-name-part></tp:taxon-name></italic>
                  </td><td rowspan="1" colspan="1">IZ-130823</td><td rowspan="1" colspan="1">Taiwan</td><td rowspan="1" colspan="1">
                    <ext-link xmlns:xlink="http://www.w3.org/1999/xlink" ext-link-type="gen" xlink:href="JX422682" xlink:type="simple">JX422682</ext-link>
                  </td><td rowspan="1" colspan="1">
                    <ext-link xmlns:xlink="http://www.w3.org/1999/xlink" ext-link-type="gen" xlink:href="JX422706" xlink:type="simple">JX422706</ext-link>
                  </td><td rowspan="1" colspan="1">–</td><td rowspan="1" colspan="1">1</td></tr><tr><td rowspan="1" colspan="1">
                    <italic><tp:taxon-name><tp:taxon-name-part taxon-name-part-type="genus" reg="Scolopocryptops">Scolopocryptops</tp:taxon-name-part> <tp:taxon-name-part taxon-name-part-type="species" reg="nigrimaculatus">nigrimaculatus</tp:taxon-name-part></tp:taxon-name></italic>
                  </td><td rowspan="1" colspan="1"><abbrev xmlns:xlink="http://www.w3.org/1999/xlink" content-type="institution" xlink:title="Institute of Chinese Materia Medica, China Academy of Chinese Medical Sciences, China" id="ABBRID0EAUAG" xlink:type="simple">CMMI</abbrev> 20181207002</td><td rowspan="1" colspan="1">Hangzhou, China</td><td rowspan="1" colspan="1">
                    <ext-link xmlns:xlink="http://www.w3.org/1999/xlink" ext-link-type="gen" xlink:href="MT093844" xlink:type="simple">MT093844</ext-link>
                  </td><td rowspan="1" colspan="1">
                    <ext-link xmlns:xlink="http://www.w3.org/1999/xlink" ext-link-type="gen" xlink:href="MT084407" xlink:type="simple">MT084407</ext-link>
                  </td><td rowspan="1" colspan="1">–</td><td rowspan="1" colspan="1">This study</td></tr><tr><td rowspan="1" colspan="1">
                    <italic><tp:taxon-name><tp:taxon-name-part taxon-name-part-type="genus" reg="Scolopocryptops">Scolopocryptops</tp:taxon-name-part> <tp:taxon-name-part taxon-name-part-type="species" reg="sexspinosus">sexspinosus</tp:taxon-name-part></tp:taxon-name></italic>
                  </td><td rowspan="1" colspan="1">IZ-131450</td><td rowspan="1" colspan="1">USA</td><td rowspan="1" colspan="1">
                    <ext-link xmlns:xlink="http://www.w3.org/1999/xlink" ext-link-type="gen" xlink:href="AY288745" xlink:type="simple">AY288745</ext-link>
                  </td><td rowspan="1" colspan="1">
                    <ext-link xmlns:xlink="http://www.w3.org/1999/xlink" ext-link-type="gen" xlink:href="AY288726" xlink:type="simple">AY288726</ext-link>
                  </td><td rowspan="1" colspan="1">
                    <ext-link xmlns:xlink="http://www.w3.org/1999/xlink" ext-link-type="gen" xlink:href="AY288710" xlink:type="simple">AY288710</ext-link>
                  </td><td rowspan="1" colspan="1">1</td></tr><tr><td rowspan="8" colspan="1">
                    <tp:taxon-name>
                      <tp:taxon-name-part taxon-name-part-type="family">Scolopendridae</tp:taxon-name-part>
                    </tp:taxon-name>
                  </td><td rowspan="1" colspan="1">
                    <italic><tp:taxon-name><tp:taxon-name-part taxon-name-part-type="genus" reg="Scolopendra">Scolopendra</tp:taxon-name-part> <tp:taxon-name-part taxon-name-part-type="species" reg="subspinipes">subspinipes</tp:taxon-name-part></tp:taxon-name></italic>
                  </td><td rowspan="1" colspan="1">IZC 00146521</td><td rowspan="1" colspan="1">Martinique</td><td rowspan="1" colspan="1">
                    <ext-link xmlns:xlink="http://www.w3.org/1999/xlink" ext-link-type="gen" xlink:href="HQ402554" xlink:type="simple">HQ402554</ext-link>
                  </td><td rowspan="1" colspan="1">
                    <ext-link xmlns:xlink="http://www.w3.org/1999/xlink" ext-link-type="gen" xlink:href="HQ402502" xlink:type="simple">HQ402502</ext-link>
                  </td><td rowspan="1" colspan="1">
                    <ext-link xmlns:xlink="http://www.w3.org/1999/xlink" ext-link-type="gen" xlink:href="HQ402538" xlink:type="simple">HQ402538</ext-link>
                  </td><td rowspan="1" colspan="1">1</td></tr><tr><td rowspan="1" colspan="1">
                    <italic><tp:taxon-name><tp:taxon-name-part taxon-name-part-type="genus" reg="Scolopendra">Scolopendra</tp:taxon-name-part> <tp:taxon-name-part taxon-name-part-type="species" reg="mutilans">mutilans</tp:taxon-name-part></tp:taxon-name></italic>
                  </td><td rowspan="1" colspan="1"><abbrev xmlns:xlink="http://www.w3.org/1999/xlink" content-type="institution" xlink:title="Institute of Chinese Materia Medica, China Academy of Chinese Medical Sciences, China" id="ABBRID0EVXAG" xlink:type="simple">CMMI</abbrev> 20190331001</td><td rowspan="1" colspan="1">Hubei, China</td><td rowspan="1" colspan="1">
                    <ext-link xmlns:xlink="http://www.w3.org/1999/xlink" ext-link-type="gen" xlink:href="MT093845" xlink:type="simple">MT093845</ext-link>
                  </td><td rowspan="1" colspan="1">
                    <ext-link xmlns:xlink="http://www.w3.org/1999/xlink" ext-link-type="gen" xlink:href="MT084408" xlink:type="simple">MT084408</ext-link>
                  </td><td rowspan="1" colspan="1">
                    <ext-link xmlns:xlink="http://www.w3.org/1999/xlink" ext-link-type="gen" xlink:href="MT084374" xlink:type="simple">MT084374</ext-link>
                  </td><td rowspan="1" colspan="1">This study</td></tr><tr><td rowspan="1" colspan="1">
                    <italic><tp:taxon-name><tp:taxon-name-part taxon-name-part-type="genus" reg="Scolopendra">Scolopendra</tp:taxon-name-part> <tp:taxon-name-part taxon-name-part-type="species" reg="mutilans">mutilans</tp:taxon-name-part></tp:taxon-name></italic>
                  </td><td rowspan="1" colspan="1"><abbrev xmlns:xlink="http://www.w3.org/1999/xlink" content-type="institution" xlink:title="Institute of Chinese Materia Medica, China Academy of Chinese Medical Sciences, China" id="ABBRID0E4YAG" xlink:type="simple">CMMI</abbrev> 20190702006</td><td rowspan="1" colspan="1">Zhejiang, China</td><td rowspan="1" colspan="1">
                    <ext-link xmlns:xlink="http://www.w3.org/1999/xlink" ext-link-type="gen" xlink:href="MT093846" xlink:type="simple">MT093846</ext-link>
                  </td><td rowspan="1" colspan="1">
                    <ext-link xmlns:xlink="http://www.w3.org/1999/xlink" ext-link-type="gen" xlink:href="MT084409" xlink:type="simple">MT084409</ext-link>
                  </td><td rowspan="1" colspan="1">
                    <ext-link xmlns:xlink="http://www.w3.org/1999/xlink" ext-link-type="gen" xlink:href="MT084375" xlink:type="simple">MT084375</ext-link>
                  </td><td rowspan="1" colspan="1">This study</td></tr><tr><td rowspan="1" colspan="1">
                    <italic><tp:taxon-name><tp:taxon-name-part taxon-name-part-type="genus" reg="Scolopendra">Scolopendra</tp:taxon-name-part> <tp:taxon-name-part taxon-name-part-type="species" reg="viridis">viridis</tp:taxon-name-part></tp:taxon-name></italic>
                  </td><td rowspan="1" colspan="1">IZ-130727</td><td rowspan="1" colspan="1">USA</td><td rowspan="1" colspan="1">
                    <ext-link xmlns:xlink="http://www.w3.org/1999/xlink" ext-link-type="gen" xlink:href="DQ201431" xlink:type="simple">DQ201431</ext-link>
                  </td><td rowspan="1" colspan="1">
                    <ext-link xmlns:xlink="http://www.w3.org/1999/xlink" ext-link-type="gen" xlink:href="DQ201425" xlink:type="simple">DQ201425</ext-link>
                  </td><td rowspan="1" colspan="1">
                    <ext-link xmlns:xlink="http://www.w3.org/1999/xlink" ext-link-type="gen" xlink:href="DQ222134" xlink:type="simple">DQ222134</ext-link>
                  </td><td rowspan="1" colspan="1">1</td></tr><tr><td rowspan="1" colspan="1">
                    <italic><tp:taxon-name><tp:taxon-name-part taxon-name-part-type="genus" reg="Cormocephalus">Cormocephalus</tp:taxon-name-part> <tp:taxon-name-part taxon-name-part-type="species" reg="hartmeyeri">hartmeyeri</tp:taxon-name-part></tp:taxon-name></italic>
                  </td><td rowspan="1" colspan="1">IZ-130632</td><td rowspan="1" colspan="1">Australia</td><td rowspan="1" colspan="1">
                    <ext-link xmlns:xlink="http://www.w3.org/1999/xlink" ext-link-type="gen" xlink:href="KF676531" xlink:type="simple">KF676531</ext-link>
                  </td><td rowspan="1" colspan="1">
                    <ext-link xmlns:xlink="http://www.w3.org/1999/xlink" ext-link-type="gen" xlink:href="KF676491" xlink:type="simple">KF676491</ext-link>
                  </td><td rowspan="1" colspan="1">
                    <ext-link xmlns:xlink="http://www.w3.org/1999/xlink" ext-link-type="gen" xlink:href="KF676391" xlink:type="simple">KF676391</ext-link>
                  </td><td rowspan="1" colspan="1">1</td></tr><tr><td rowspan="1" colspan="1">
                    <italic><tp:taxon-name><tp:taxon-name-part taxon-name-part-type="genus" reg="Cormocephalus">Cormocephalus</tp:taxon-name-part> <tp:taxon-name-part taxon-name-part-type="species" reg="monteithi">monteithi</tp:taxon-name-part></tp:taxon-name></italic>
                  </td><td rowspan="1" colspan="1">IZ-130638</td><td rowspan="1" colspan="1">Australia</td><td rowspan="1" colspan="1">
                    <ext-link xmlns:xlink="http://www.w3.org/1999/xlink" ext-link-type="gen" xlink:href="DQ201430" xlink:type="simple">DQ201430</ext-link>
                  </td><td rowspan="1" colspan="1">
                    <ext-link xmlns:xlink="http://www.w3.org/1999/xlink" ext-link-type="gen" xlink:href="AF370861" xlink:type="simple">AF370861</ext-link>
                  </td><td rowspan="1" colspan="1">
                    <ext-link xmlns:xlink="http://www.w3.org/1999/xlink" ext-link-type="gen" xlink:href="AF173280" xlink:type="simple">AF173280</ext-link>
                  </td><td rowspan="1" colspan="1">1</td></tr><tr><td rowspan="1" colspan="1">
                    <italic><tp:taxon-name><tp:taxon-name-part taxon-name-part-type="genus" reg="Cormocephalus">Cormocephalus</tp:taxon-name-part> <tp:taxon-name-part taxon-name-part-type="species" reg="pseudopunctatus">pseudopunctatus</tp:taxon-name-part></tp:taxon-name></italic>
                  </td><td rowspan="1" colspan="1">IZ-130646</td><td rowspan="1" colspan="1">South Africa</td><td rowspan="1" colspan="1">
                    <ext-link xmlns:xlink="http://www.w3.org/1999/xlink" ext-link-type="gen" xlink:href="KF676534" xlink:type="simple">KF676534</ext-link>
                  </td><td rowspan="1" colspan="1">
                    <ext-link xmlns:xlink="http://www.w3.org/1999/xlink" ext-link-type="gen" xlink:href="KF676493" xlink:type="simple">KF676493</ext-link>
                  </td><td rowspan="1" colspan="1">
                    <ext-link xmlns:xlink="http://www.w3.org/1999/xlink" ext-link-type="gen" xlink:href="KF676398" xlink:type="simple">KF676398</ext-link>
                  </td><td rowspan="1" colspan="1">1</td></tr><tr><td rowspan="1" colspan="1">
                    <italic><tp:taxon-name><tp:taxon-name-part taxon-name-part-type="genus" reg="Hemiscolopendra">Hemiscolopendra</tp:taxon-name-part> <tp:taxon-name-part taxon-name-part-type="species" reg="marginata">marginata</tp:taxon-name-part></tp:taxon-name></italic>
                  </td><td rowspan="1" colspan="1">IZ-130659</td><td rowspan="1" colspan="1">USA</td><td rowspan="1" colspan="1">
                    <ext-link xmlns:xlink="http://www.w3.org/1999/xlink" ext-link-type="gen" xlink:href="HQ402548" xlink:type="simple">HQ402548</ext-link>
                  </td><td rowspan="1" colspan="1">
                    <ext-link xmlns:xlink="http://www.w3.org/1999/xlink" ext-link-type="gen" xlink:href="HQ402496" xlink:type="simple">HQ402496</ext-link>
                  </td><td rowspan="1" colspan="1">–</td><td rowspan="1" colspan="1">1</td></tr><tr><td rowspan="12" colspan="1">
                    <tp:taxon-name>
                      <tp:taxon-name-part taxon-name-part-type="family">Scolopendridae</tp:taxon-name-part>
                    </tp:taxon-name>
                  </td><td rowspan="1" colspan="1">
                    <italic><tp:taxon-name><tp:taxon-name-part taxon-name-part-type="genus" reg="Arthrorhabdus">Arthrorhabdus</tp:taxon-name-part> <tp:taxon-name-part taxon-name-part-type="species" reg="formosus">formosus</tp:taxon-name-part></tp:taxon-name></italic>
                  </td><td rowspan="1" colspan="1">AMNH LP6656</td><td rowspan="1" colspan="1">South Africa</td><td rowspan="1" colspan="1">
                    <ext-link xmlns:xlink="http://www.w3.org/1999/xlink" ext-link-type="gen" xlink:href="HQ402539" xlink:type="simple">HQ402539</ext-link>
                  </td><td rowspan="1" colspan="1">
                    <ext-link xmlns:xlink="http://www.w3.org/1999/xlink" ext-link-type="gen" xlink:href="HQ402488" xlink:type="simple">HQ402488</ext-link>
                  </td><td rowspan="1" colspan="1">
                    <ext-link xmlns:xlink="http://www.w3.org/1999/xlink" ext-link-type="gen" xlink:href="HQ402522" xlink:type="simple">HQ402522</ext-link>
                  </td><td rowspan="1" colspan="1">1</td></tr><tr><td rowspan="1" colspan="1">
                    <italic><tp:taxon-name><tp:taxon-name-part taxon-name-part-type="genus" reg="Campylostigmus">Campylostigmus</tp:taxon-name-part> <tp:taxon-name-part taxon-name-part-type="species" reg="orientalis">orientalis</tp:taxon-name-part></tp:taxon-name></italic>
                  </td><td rowspan="1" colspan="1">IZ-130623</td><td rowspan="1" colspan="1">New Caledonia</td><td rowspan="1" colspan="1">
                    <ext-link xmlns:xlink="http://www.w3.org/1999/xlink" ext-link-type="gen" xlink:href="HQ402542" xlink:type="simple">HQ402542</ext-link>
                  </td><td rowspan="1" colspan="1">
                    <ext-link xmlns:xlink="http://www.w3.org/1999/xlink" ext-link-type="gen" xlink:href="HQ402491" xlink:type="simple">HQ402491</ext-link>
                  </td><td rowspan="1" colspan="1">
                    <ext-link xmlns:xlink="http://www.w3.org/1999/xlink" ext-link-type="gen" xlink:href="KF676404" xlink:type="simple">KF676404</ext-link>
                  </td><td rowspan="1" colspan="1">1</td></tr><tr><td rowspan="1" colspan="1">
                    <italic><tp:taxon-name><tp:taxon-name-part taxon-name-part-type="genus" reg="Notiasemus">Notiasemus</tp:taxon-name-part> <tp:taxon-name-part taxon-name-part-type="species" reg="glauerti">glauerti</tp:taxon-name-part></tp:taxon-name></italic>
                  </td><td rowspan="1" colspan="1">WAMT124343</td><td rowspan="1" colspan="1">Australia</td><td rowspan="1" colspan="1">
                    <ext-link xmlns:xlink="http://www.w3.org/1999/xlink" ext-link-type="gen" xlink:href="KF676539" xlink:type="simple">KF676539</ext-link>
                  </td><td rowspan="1" colspan="1">
                    <ext-link xmlns:xlink="http://www.w3.org/1999/xlink" ext-link-type="gen" xlink:href="KF676498" xlink:type="simple">KF676498</ext-link>
                  </td><td rowspan="1" colspan="1">
                    <ext-link xmlns:xlink="http://www.w3.org/1999/xlink" ext-link-type="gen" xlink:href="KF676405" xlink:type="simple">KF676405</ext-link>
                  </td><td rowspan="1" colspan="1">1</td></tr><tr><td rowspan="1" colspan="1">
                    <italic><tp:taxon-name><tp:taxon-name-part taxon-name-part-type="genus" reg="Otostigmus">Otostigmus</tp:taxon-name-part> <tp:taxon-name-part taxon-name-part-type="species" reg="astenus">astenus</tp:taxon-name-part></tp:taxon-name></italic>
                  </td><td rowspan="1" colspan="1">IZ-130669</td><td rowspan="1" colspan="1">Fiji</td><td rowspan="1" colspan="1">
                    <ext-link xmlns:xlink="http://www.w3.org/1999/xlink" ext-link-type="gen" xlink:href="HM453312" xlink:type="simple">HM453312</ext-link>
                  </td><td rowspan="1" colspan="1">
                    <ext-link xmlns:xlink="http://www.w3.org/1999/xlink" ext-link-type="gen" xlink:href="HM453221" xlink:type="simple">HM453221</ext-link>
                  </td><td rowspan="1" colspan="1">
                    <ext-link xmlns:xlink="http://www.w3.org/1999/xlink" ext-link-type="gen" xlink:href="HQ402532" xlink:type="simple">HQ402532</ext-link>
                  </td><td rowspan="1" colspan="1">1</td></tr><tr><td rowspan="1" colspan="1">
                    <italic><tp:taxon-name><tp:taxon-name-part taxon-name-part-type="genus" reg="Otostigmus">Otostigmus</tp:taxon-name-part> <tp:taxon-name-part taxon-name-part-type="species" reg="politus">politus</tp:taxon-name-part> <tp:taxon-name-part taxon-name-part-type="subspecies" reg="politus">politus</tp:taxon-name-part></tp:taxon-name></italic>
                  </td><td rowspan="1" colspan="1">IZ-130674</td><td rowspan="1" colspan="1">China</td><td rowspan="1" colspan="1">
                    <ext-link xmlns:xlink="http://www.w3.org/1999/xlink" ext-link-type="gen" xlink:href="KF676512" xlink:type="simple">KF676512</ext-link>
                  </td><td rowspan="1" colspan="1">
                    <ext-link xmlns:xlink="http://www.w3.org/1999/xlink" ext-link-type="gen" xlink:href="KF676470" xlink:type="simple">KF676470</ext-link>
                  </td><td rowspan="1" colspan="1">
                    <ext-link xmlns:xlink="http://www.w3.org/1999/xlink" ext-link-type="gen" xlink:href="KF676368" xlink:type="simple">KF676368</ext-link>
                  </td><td rowspan="1" colspan="1">1</td></tr><tr><td rowspan="1" colspan="1">
                    <italic><tp:taxon-name><tp:taxon-name-part taxon-name-part-type="genus" reg="Otostigmus">Otostigmus</tp:taxon-name-part> <tp:taxon-name-part taxon-name-part-type="species" reg="scaber">scaber</tp:taxon-name-part></tp:taxon-name></italic>
                  </td><td rowspan="1" colspan="1">IZ-130664</td><td rowspan="1" colspan="1">Taiwan</td><td rowspan="1" colspan="1">
                    <ext-link xmlns:xlink="http://www.w3.org/1999/xlink" ext-link-type="gen" xlink:href="KF676513" xlink:type="simple">KF676513</ext-link>
                  </td><td rowspan="1" colspan="1">
                    <ext-link xmlns:xlink="http://www.w3.org/1999/xlink" ext-link-type="gen" xlink:href="KF676471" xlink:type="simple">KF676471</ext-link>
                  </td><td rowspan="1" colspan="1">
                    <ext-link xmlns:xlink="http://www.w3.org/1999/xlink" ext-link-type="gen" xlink:href="KF676369" xlink:type="simple">KF676369</ext-link>
                  </td><td rowspan="1" colspan="1">1</td></tr><tr><td rowspan="1" colspan="1">
                    <italic><tp:taxon-name><tp:taxon-name-part taxon-name-part-type="genus" reg="Digitipes">Digitipes</tp:taxon-name-part> <tp:taxon-name-part taxon-name-part-type="species" reg="barnabasi">barnabasi</tp:taxon-name-part></tp:taxon-name></italic>
                  </td><td rowspan="1" colspan="1">CES 091355</td><td rowspan="1" colspan="1">India</td><td rowspan="1" colspan="1">
                    <ext-link xmlns:xlink="http://www.w3.org/1999/xlink" ext-link-type="gen" xlink:href="JX531905" xlink:type="simple">JX531905</ext-link>
                  </td><td rowspan="1" colspan="1">
                    <ext-link xmlns:xlink="http://www.w3.org/1999/xlink" ext-link-type="gen" xlink:href="JX531775" xlink:type="simple">JX531775</ext-link>
                  </td><td rowspan="1" colspan="1">
                    <ext-link xmlns:xlink="http://www.w3.org/1999/xlink" ext-link-type="gen" xlink:href="JX531826" xlink:type="simple">JX531826</ext-link>
                  </td><td rowspan="1" colspan="1">2</td></tr><tr><td rowspan="1" colspan="1">
                    <italic><tp:taxon-name><tp:taxon-name-part taxon-name-part-type="genus" reg="Digitipes">Digitipes</tp:taxon-name-part> <tp:taxon-name-part taxon-name-part-type="species" reg="coonoorensis">coonoorensis</tp:taxon-name-part></tp:taxon-name></italic>
                  </td><td rowspan="1" colspan="1">CES 08960</td><td rowspan="1" colspan="1">India</td><td rowspan="1" colspan="1">
                    <ext-link xmlns:xlink="http://www.w3.org/1999/xlink" ext-link-type="gen" xlink:href="JX531850" xlink:type="simple">JX531850</ext-link>
                  </td><td rowspan="1" colspan="1">
                    <ext-link xmlns:xlink="http://www.w3.org/1999/xlink" ext-link-type="gen" xlink:href="JX531720" xlink:type="simple">JX531720</ext-link>
                  </td><td rowspan="1" colspan="1">
                    <ext-link xmlns:xlink="http://www.w3.org/1999/xlink" ext-link-type="gen" xlink:href="JX531793" xlink:type="simple">JX531793</ext-link>
                  </td><td rowspan="1" colspan="1">2</td></tr><tr><td rowspan="1" colspan="1">
                    <italic><tp:taxon-name><tp:taxon-name-part taxon-name-part-type="genus" reg="Ethmostigmus">Ethmostigmus</tp:taxon-name-part> <tp:taxon-name-part taxon-name-part-type="species" reg="curtipes">curtipes</tp:taxon-name-part></tp:taxon-name></italic>
                  </td><td rowspan="1" colspan="1">WAM115537</td><td rowspan="1" colspan="1">Australia</td><td rowspan="1" colspan="1">
                    <ext-link xmlns:xlink="http://www.w3.org/1999/xlink" ext-link-type="gen" xlink:href="KF676515" xlink:type="simple">KF676515</ext-link>
                  </td><td rowspan="1" colspan="1">
                    <ext-link xmlns:xlink="http://www.w3.org/1999/xlink" ext-link-type="gen" xlink:href="KF676474" xlink:type="simple">KF676474</ext-link>
                  </td><td rowspan="1" colspan="1">
                    <ext-link xmlns:xlink="http://www.w3.org/1999/xlink" ext-link-type="gen" xlink:href="KF676372" xlink:type="simple">KF676372</ext-link>
                  </td><td rowspan="1" colspan="1">1</td></tr><tr><td rowspan="1" colspan="1">
                    <italic><tp:taxon-name><tp:taxon-name-part taxon-name-part-type="genus" reg="Ethmostigmus">Ethmostigmus</tp:taxon-name-part> <tp:taxon-name-part taxon-name-part-type="species" reg="rubripes">rubripes</tp:taxon-name-part> <tp:taxon-name-part taxon-name-part-type="subspecies" reg="rubripes">rubripes</tp:taxon-name-part></tp:taxon-name></italic>
                  </td><td rowspan="1" colspan="1">IZ130653</td><td rowspan="1" colspan="1">Australia</td><td rowspan="1" colspan="1">
                    <ext-link xmlns:xlink="http://www.w3.org/1999/xlink" ext-link-type="gen" xlink:href="KF676542" xlink:type="simple">KF676542</ext-link>
                  </td><td rowspan="1" colspan="1">
                    <ext-link xmlns:xlink="http://www.w3.org/1999/xlink" ext-link-type="gen" xlink:href="KF676475" xlink:type="simple">KF676475</ext-link>
                  </td><td rowspan="1" colspan="1">
                    <ext-link xmlns:xlink="http://www.w3.org/1999/xlink" ext-link-type="gen" xlink:href="KF676373" xlink:type="simple">KF676373</ext-link>
                  </td><td rowspan="1" colspan="1">1</td></tr><tr><td rowspan="1" colspan="1">
                    <italic><tp:taxon-name><tp:taxon-name-part taxon-name-part-type="genus" reg="Rhysida">Rhysida</tp:taxon-name-part> <tp:taxon-name-part taxon-name-part-type="species" reg="afra">afra</tp:taxon-name-part></tp:taxon-name></italic>
                  </td><td rowspan="1" colspan="1">IZ-130677</td><td rowspan="1" colspan="1">South Africa</td><td rowspan="1" colspan="1">
                    <ext-link xmlns:xlink="http://www.w3.org/1999/xlink" ext-link-type="gen" xlink:href="HQ402552" xlink:type="simple">HQ402552</ext-link>
                  </td><td rowspan="1" colspan="1">
                    <ext-link xmlns:xlink="http://www.w3.org/1999/xlink" ext-link-type="gen" xlink:href="HQ402500" xlink:type="simple">HQ402500</ext-link>
                  </td><td rowspan="1" colspan="1">
                    <ext-link xmlns:xlink="http://www.w3.org/1999/xlink" ext-link-type="gen" xlink:href="HQ402536" xlink:type="simple">HQ402536</ext-link>
                  </td><td rowspan="1" colspan="1">1</td></tr><tr><td rowspan="1" colspan="1">
                    <italic><tp:taxon-name><tp:taxon-name-part taxon-name-part-type="genus" reg="Rhysida">Rhysida</tp:taxon-name-part> <tp:taxon-name-part taxon-name-part-type="species" reg="polyacantha">polyacantha</tp:taxon-name-part></tp:taxon-name></italic>
                  </td><td rowspan="1" colspan="1">IZ-130665</td><td rowspan="1" colspan="1">Australia</td><td rowspan="1" colspan="1">
                    <ext-link xmlns:xlink="http://www.w3.org/1999/xlink" ext-link-type="gen" xlink:href="KF676518" xlink:type="simple">KF676518</ext-link>
                  </td><td rowspan="1" colspan="1">
                    <ext-link xmlns:xlink="http://www.w3.org/1999/xlink" ext-link-type="gen" xlink:href="KF676476" xlink:type="simple">KF676476</ext-link>
                  </td><td rowspan="1" colspan="1">
                    <ext-link xmlns:xlink="http://www.w3.org/1999/xlink" ext-link-type="gen" xlink:href="KF676376" xlink:type="simple">KF676376</ext-link>
                  </td><td rowspan="1" colspan="1">1</td></tr><tr><td rowspan="1" colspan="1">
                    <tp:taxon-name>
                      <tp:taxon-name-part taxon-name-part-type="order">Lithobiomorpha</tp:taxon-name-part>
                    </tp:taxon-name>
                  </td><td rowspan="1" colspan="1">
                    <italic><tp:taxon-name><tp:taxon-name-part taxon-name-part-type="genus" reg="Lithobius">Lithobius</tp:taxon-name-part> <tp:taxon-name-part taxon-name-part-type="species" reg="forficatus">forficatus</tp:taxon-name-part></tp:taxon-name></italic>
                  </td><td rowspan="1" colspan="1">–</td><td rowspan="1" colspan="1">–</td><td rowspan="1" colspan="1">
                    <ext-link xmlns:xlink="http://www.w3.org/1999/xlink" ext-link-type="gen" xlink:href="AJ270997" xlink:type="simple">AJ270997</ext-link>
                  </td><td rowspan="1" colspan="1">
                    <ext-link xmlns:xlink="http://www.w3.org/1999/xlink" ext-link-type="gen" xlink:href="AJ270997" xlink:type="simple">AJ270997</ext-link>
                  </td><td rowspan="1" colspan="1">
                    <ext-link xmlns:xlink="http://www.w3.org/1999/xlink" ext-link-type="gen" xlink:href="EF199984" xlink:type="simple">EF199984</ext-link>
                  </td><td rowspan="1" colspan="1">3</td></tr><tr><td rowspan="1" colspan="1">
                    <tp:taxon-name>
                      <tp:taxon-name-part taxon-name-part-type="order">Craterostigmomorpha</tp:taxon-name-part>
                    </tp:taxon-name>
                  </td><td rowspan="1" colspan="1">
                    <italic><tp:taxon-name><tp:taxon-name-part taxon-name-part-type="genus" reg="Craterostigmus">Craterostigmus</tp:taxon-name-part> <tp:taxon-name-part taxon-name-part-type="species" reg="tasmanianus">tasmanianus</tp:taxon-name-part></tp:taxon-name></italic>
                  </td><td rowspan="1" colspan="1">IZ-132143</td><td rowspan="1" colspan="1">Australia</td><td rowspan="1" colspan="1">
                    <ext-link xmlns:xlink="http://www.w3.org/1999/xlink" ext-link-type="gen" xlink:href="EU024611" xlink:type="simple">EU024611</ext-link>
                  </td><td rowspan="1" colspan="1">
                    <ext-link xmlns:xlink="http://www.w3.org/1999/xlink" ext-link-type="gen" xlink:href="EU024597" xlink:type="simple">EU024597</ext-link>
                  </td><td rowspan="1" colspan="1">
                    <ext-link xmlns:xlink="http://www.w3.org/1999/xlink" ext-link-type="gen" xlink:href="HM453265" xlink:type="simple">HM453265</ext-link>
                  </td><td rowspan="1" colspan="1">1</td></tr><tr><td rowspan="1" colspan="1">
                    <tp:taxon-name>
                      <tp:taxon-name-part taxon-name-part-type="order">Geophilomorpha</tp:taxon-name-part>
                    </tp:taxon-name>
                  </td><td rowspan="1" colspan="1">
                    <italic><tp:taxon-name><tp:taxon-name-part taxon-name-part-type="genus" reg="Bothriogaster">Bothriogaster</tp:taxon-name-part> <tp:taxon-name-part taxon-name-part-type="species" reg="signata">signata</tp:taxon-name-part></tp:taxon-name></italic>
                  </td><td rowspan="1" colspan="1">IZ-131562</td><td rowspan="1" colspan="1">Greece</td><td rowspan="1" colspan="1">
                    <ext-link xmlns:xlink="http://www.w3.org/1999/xlink" ext-link-type="gen" xlink:href="AY288749" xlink:type="simple">AY288749</ext-link>
                  </td><td rowspan="1" colspan="1">
                    <ext-link xmlns:xlink="http://www.w3.org/1999/xlink" ext-link-type="gen" xlink:href="AY288730" xlink:type="simple">AY288730</ext-link>
                  </td><td rowspan="1" colspan="1">
                    <ext-link xmlns:xlink="http://www.w3.org/1999/xlink" ext-link-type="gen" xlink:href="HM453290" xlink:type="simple">HM453290</ext-link>
                  </td><td rowspan="1" colspan="1">1</td></tr><tr><td rowspan="1" colspan="1">
                    <tp:taxon-name>
                      <tp:taxon-name-part taxon-name-part-type="order">Scutigeromorpha</tp:taxon-name-part>
                    </tp:taxon-name>
                  </td><td rowspan="1" colspan="1">
                    <italic><tp:taxon-name><tp:taxon-name-part taxon-name-part-type="genus" reg="Scutigera">Scutigera</tp:taxon-name-part> <tp:taxon-name-part taxon-name-part-type="species" reg="coleoptrata">coleoptrata</tp:taxon-name-part></tp:taxon-name></italic>
                  </td><td rowspan="1" colspan="1">IZ-130904</td><td rowspan="1" colspan="1">South Africa</td><td rowspan="1" colspan="1">
                    <ext-link xmlns:xlink="http://www.w3.org/1999/xlink" ext-link-type="gen" xlink:href="DQ222170" xlink:type="simple">DQ222170</ext-link>
                  </td><td rowspan="1" colspan="1">
                    <ext-link xmlns:xlink="http://www.w3.org/1999/xlink" ext-link-type="gen" xlink:href="DQ222156" xlink:type="simple">DQ222156</ext-link>
                  </td><td rowspan="1" colspan="1">
                    <ext-link xmlns:xlink="http://www.w3.org/1999/xlink" ext-link-type="gen" xlink:href="EF199983" xlink:type="simple">EF199983</ext-link>
                  </td><td rowspan="1" colspan="1">1</td></tr></tbody></table><table-wrap-foot><fn><p>1 = <xref ref-type="bibr" rid="B17">Vahtera et al. 2013</xref>; 2 = <xref ref-type="bibr" rid="B6">Joshi and Karanth 2012</xref>; 3 = <xref ref-type="bibr" rid="B5">Hwang et al. 2001</xref>.</p></fn></table-wrap-foot></table-wrap></tp:treatment-sec><ref-list><ref id="B10"><mixed-citation xmlns:xlink="http://www.w3.org/1999/xlink" xlink:type="simple"><person-group><name name-style="western"><surname>Lewis</surname><given-names>JG</given-names></name></person-group> (<year>2006</year>) <article-title>On the scolopendromorph centipede genus <italic><tp:taxon-name><tp:taxon-name-part taxon-name-part-type="genus">Mimops</tp:taxon-name-part></tp:taxon-name></italic> Kraepelin, with a description of a new family (<tp:taxon-name><tp:taxon-name-part taxon-name-part-type="class">Chilopoda</tp:taxon-name-part></tp:taxon-name>: <tp:taxon-name><tp:taxon-name-part taxon-name-part-type="order">Scolopendromorpha</tp:taxon-name-part></tp:taxon-name>).</article-title><source>Journal of Natural History</source><volume>40</volume>(<issue>19–20</issue>): <fpage>1231</fpage>–<lpage>1239</lpage>. <ext-link xlink:type="simple" ext-link-type="doi" xlink:href="10.1080/00222930600861231">https://doi.org/10.1080/00222930600861231</ext-link></mixed-citation></ref><ref id="B8"><mixed-citation xmlns:xlink="http://www.w3.org/1999/xlink" xlink:type="simple"><person-group><name name-style="western"><surname>Kraepelin</surname><given-names>K</given-names></name></person-group> (<year>1903</year>) <source>Revision der Scolopendriden.</source><publisher-name>Mitteilungen aus dem Narturhistorischen Museum</publisher-name>, <publisher-loc>Hamburg</publisher-loc>, <size units="page">62 pp</size>.</mixed-citation></ref><ref id="B17"><mixed-citation xmlns:xlink="http://www.w3.org/1999/xlink" xlink:type="simple"><person-group><name name-style="western"><surname>Vahtera</surname><given-names>V</given-names></name><name name-style="western"><surname>Edgecombe</surname><given-names>GD</given-names></name><name name-style="western"><surname>Giribet</surname><given-names>G</given-names></name></person-group> (<year>2013</year>) Phylogenetics of scolopendromorph centipedes: can denser taxon sampling improve an artificial classification? Invertebrate Systematics 27(5): 578–602. <ext-link xlink:type="simple" ext-link-type="doi" xlink:href="10.1071/IS13035">https://doi.org/10.1071/IS13035</ext-link></mixed-citation></ref><ref id="B6"><mixed-citation xmlns:xlink="http://www.w3.org/1999/xlink" xlink:type="simple"><person-group><name name-style="western"><surname>Joshi</surname><given-names>J</given-names></name><name name-style="western"><surname>Karanth</surname><given-names>KP</given-names></name></person-group> (<year>2012</year>) Coalescent method in conjunction with niche modeling reveals cryptic diversity among centipedes in the Western Ghats of South India. PLoS ONE 7 (8): e42225. <ext-link xlink:type="simple" ext-link-type="doi" xlink:href="10.1371/journal.pone.0042225">https://doi.org/10.1371/journal.pone.0042225</ext-link></mixed-citation></ref><ref id="B5"><mixed-citation xmlns:xlink="http://www.w3.org/1999/xlink" xlink:type="simple"><person-group><name name-style="western"><surname>Hwang</surname><given-names>UW</given-names></name><name name-style="western"><surname>Friedrich</surname><given-names>M</given-names></name><name name-style="western"><surname>Tautz</surname><given-names>D</given-names></name><name name-style="western"><surname>Park</surname><given-names>CJ</given-names></name><name name-style="western"><surname>Kim</surname><given-names>W</given-names></name></person-group> (<year>2001</year>) <article-title>Mitochondrial protein phylogeny joins myriapods with chelicerates.</article-title><source>Nature</source><volume>413</volume>(<issue>6852</issue>): <fpage>154</fpage>–<lpage>157</lpage>. <ext-link xlink:type="simple" ext-link-type="doi" xlink:href="10.1038/35093090">https://doi.org/10.1038/35093090</ext-link></mixed-citation></ref></ref-list></tp:taxon-treatment>
